# Supplementary material for: Mechanical forces drive a reorientation cascade leading to biofilm self-patterning
Source: Nat Commun. 2021 Nov 17;12:6632. doi: 10.1038/s41467-021-26869-6 (PMC8599862; doi:10.1038/s41467-021-26869-6)
Supplement: Supplementary file 9 — Source Data [file 41467_2021_26869_MOESM9_ESM.xlsx]

## Sheet: Figure 1
	Figure 1c								Figure 1d					Figure 1e					Figure 1f					Figure 1g			Figure 1h
	N	x (µm)	y (µm)	z (µm)	nx	ny	nz		x (µm)	y (µm)	θ (°)	φ (°)		x (µm)	y (µm)	θ (°)	φ (°)		x (µm)	y (µm)	θ (°)	φ (°)		Strain	S		arabinose (%)	S
	48	29.207	22.503	2.693	0.26099	-0.96383	0.053921		82.5313	63.5019	35.7304	0.646953		46.8015	28.4971	60.5585	21.5949		44.8433	50.987	-54.1286	19.8136		WT*	0.613534		0	0.079335
	48	31.341	24.268	2.763	-0.69682	-0.31775	0.64302		73.8199	41.0833	-45.3651	2.50025		45.4173	29.513	63.0184	10.7903		64.7416	66.9505	-70.1106	24.8042		WT*	0.545597		0	-0.03909
	48	26.515	24.109	0.91654	-0.71622	0.69709	0.033215		60.0055	75.709	36.1355	62.7716		57.6578	29.6868	-66.7605	35.0543		52.7259	54.2679	61.3078	17.3704		WT*	0.597995		0	-0.12029
	48	33.848	26.942	0.88791	-0.038468	-0.99868	0.034064		55.0238	42.0334	66.7567	10.7386		42.5529	29.6533	-81.3522	20.1732		61.2814	56.3946	11.1918	4.92605		WT*	0.522254		0	0.02154
	48	27.061	27.569	0.8585	-0.78276	0.6153	0.093201		73.338	45.8644	-62.1377	16.1854		59.3221	29.612	23.8206	0.0343678		55.9299	59.9282	-78.2024	17.3241		WT*	0.457262		0.0625	0.014144
	48	29.494	27.838	0.89199	-0.3371	-0.94027	0.047478		43.642	54.3337	20.2549	4.76409		41.5505	29.6066	-42.5702	4.93789		64.4325	46.3372	-21.4452	21.644		WT*	0.534015		0.0625	0.001928
	48	28.819	26.685	0.93817	0.23732	-0.97109	0.025768		76.9772	71.3754	36.6841	4.25295		58.3345	30.2953	-84.6018	34.0232		58.7232	50.9763	-38.904	25.8861		WT*	0.634809		0.0625	0.100411
	48	30.828	26.244	0.94551	-0.87981	-0.47507	0.015805		69.777	42.3823	-58.1752	3.72357		36.9398	32.2192	66.333	15.8849		66.1433	61.2525	-25.1431	2.09479		WT*	0.499435		0.0625	0.075766
	48	29.954	22.277	2.6636	-0.23728	-0.74727	0.62072		80.9544	43.8552	-15.9071	3.75737		61.4501	32.3154	65.7797	1.93478		50.7042	63.7921	42.3299	24.6638		WT*	0.4232		0.0625	0.195598
	48	29.173	23.572	2.294	0.14586	-0.054081	0.98783		75.9761	44.9224	-32.4059	17.1527		45.8962	31.6355	5.26766	19.0859		60.4613	67.2015	-4.23016	15.9669		WT*	0.59998		0.0625	0.125501
	48	28.424	23.895	1.7521	0.025649	-0.097604	0.99489		81.6762	46.3254	1.23296	2.24982		47.7082	32.0101	21.264	2.37824		65.6625	70.3091	-53.9661	37.0863		WT*	0.445692		0.0625	0.091529
	48	29.998	22.691	1.1323	0.17981	-0.90681	0.38127		81.8875	47.268	-33.9956	10.8798		59.3835	32.5377	-81.8281	50.2044		69.2251	61.6087	-50.7875	1.31082		WT*	0.486466		0.0625	0.197863
	48	29.091	24.173	1.5789	-0.017972	0.47432	0.88017		76.9385	50.8212	-28.5081	6.62937		36.5197	32.9882	54.867	1.19405		44.2539	52.4185	85.6955	49.0175		WT*	0.617173		0.0625	0.229078
	48	28.014	23.339	0.92269	-0.071844	-0.77575	0.62694		42.3793	55.9424	23.2377	5.38341		46.2141	33.3668	-36.5074	1.78726		67.4601	41.134	20.5873	40.5385		WT*	0.566997		0.125	0.025403
	48	29.239	22.904	1.2125	-0.16414	-0.29209	0.9422		86.5632	55.8186	8.70133	0.601892		64.9445	33.7242	-51.6046	22.2365		66.7112	54.0858	-63.1908	36.4804		WT*	0.569842		0.125	0.045384
	48	29.264	22.097	1.0091	-0.99357	0.1122	0.01537		87.8926	62.2028	73.147	2.55112		44.9626	33.5914	-34.9629	35.2972		65.4811	60.2935	10.9499	6.3874		WT*	0.559076		0.125	0.139586
	48	29.256	24.934	1.6162	0.4586	0.15554	0.87492		65.5826	39.2221	-79.4179	7.56683		33.6139	35.0926	57.6593	25.8352		50.9132	67.9744	3.85166	27.1025		∆BC	0.085771		0.125	0.452288
	48	27.763	24.366	1.6179	-0.16304	-0.23871	0.95731		73.464	39.8598	-25.6794	18.633		66.0722	34.3687	50.4268	0.637229		67.9134	42.2245	-28.7572	4.37539		∆BC	0.067997		0.125	0.268417
	48	27.966	25.017	1.6484	0.07713	-0.25418	0.96408		70.5115	40.5439	-40.3396	8.2998		47.6686	33.8692	37.5681	68.9817		64.6221	47.2163	77.9335	14.9359		∆BC	0.047215		0.125	0.342847
	48	27.797	23.45	1.9785	0.46986	-0.76264	0.44454		82.8678	65.1658	35.8289	16.9441		65.399	35.0155	60.495	0.545114		65.6653	48.3792	-69.191	2.24921		∆BC	0.051899		0.125	0.320535
	48	29.783	23.691	1.4717	-0.10582	0.39978	0.91048		79.3463	65.6753	33.8566	4.83496		66.2599	36.1347	33.8831	5.78064		65.3532	49.7413	-62.3086	7.99978		∆BC	0.004621		0.125	0.39536
	48	28.555	25.115	1.3506	0.048201	-0.33291	0.94173		77.4093	77.6585	33.071	9.67243		58.0528	36.8989	81.3832	4.16949		69.5872	51.2667	-16.0081	4.69813		∆BC	0.318755		0.125	0.027401
	48	28.313	22.813	1.6628	-0.27084	0.11167	0.95613		73.2325	73.3788	-23.4797	24.5586		68.9951	37.3879	55.2881	0.111577		71.2224	61.0735	62.6197	15.2165		∆BC	0.182988		0.25	0.392984
	48	29.943	23.107	2.0526	-0.15212	0.011652	0.98829		72.6837	39.6853	-24.8023	9.53748		31.8494	36.7367	-13.8215	4.20239		63.3203	61.7417	-39.785	22.2952		∆vpsL	-0.118262		0.25	0.207474
	48	30.092	22.069	1.8223	0.46261	0.85754	0.22498		77.9337	40.5508	37.7322	5.46124		70.0785	39.325	-84.6527	2.38086		63.0831	67.2825	-24.5509	4.1963		∆vpsL	0.0590945		0.25	0.142815
	48	28.907	22.093	1.9345	0.83888	-0.5242	0.14663		52.4129	41.3147	41.0851	11.7471		70.6437	40.5149	32.2641	2.16473		56.3834	69.8242	53.8846	2.43697		∆vpsL	0.110036		0.25	0.423094
	48	32.313	24.758	2.545	-0.33334	-0.62859	0.70268		83.3986	45.6318	-15.8593	17.4894		29.1443	41.4822	19.1329	30.1737		67.7535	41.8089	40.5732	24.2324		∆vpsL	0.0133732		0.25	0.514438
	48	32.96	25.437	0.98305	-0.46271	-0.6522	0.60044		54.3623	39.0178	62.6121	11.2005		37.3273	41.3149	51.5992	0.597479		44.7742	48.4101	-67.197	47.6525		∆vpsL	0.0224123		0.5	0.33724
	48	31.939	24.751	1.9097	-0.78404	-0.57041	0.2448		74.8706	39.9974	-33.4285	2.70605		69.4398	41.3266	-54.1597	42.2953		64.5779	37.8446	34.9703	25.8237					0.5	0.242328
	48	32.157	24.847	0.9425	-0.70229	0.70858	0.068636		80.2524	43.3134	0.224716	0.64726		40.7967	42.1605	85.3251	3.7669		61.5288	43.2884	-1.11245	8.94319					0.5	0.490936
	48	31.454	23.211	2.8578	-0.73224	0.32871	0.59647		70.0416	43.5148	-52.5	1.4915		48.7424	42.0865	57.3883	6.81166		53.1946	45.5368	23.9044	24.1266					0.5	0.489259
	48	33.098	26.86	0.9849	0.20351	-0.97857	0.031391		80.2059	47.71	-27.2816	24.1002		70.9047	43.2441	14.2673	15.0341		63.0572	46.6733	65.8271	5.83291					1	0.485628
	48	31.366	24.886	1.49	0.0084631	0.31761	0.94818		87.8938	54.8198	22.4372	26.2246		27.8297	43.8265	63.6866	2.17932		72.162	46.9552	-11.2379	4.05343					1	0.328577
	48	31.989	23.893	2.7419	-0.085445	0.07445	0.99356		71.7809	40.3009	-38.4267	12.2284		32.1676	45.9333	-14.5808	38.2525		70.6044	47.6966	-30.6117	5.57403					1	0.662879
	48	32.04	23.955	0.89938	0.62169	0.7753	0.1114		50.6104	40.6214	-10.6842	16.9458		70.1986	46.3347	2.79368	0.730464		67.1195	53.08	-68.0355	9.99212					1	0.666705
	48	31.727	23.874	1.7929	0.92252	0.38316	0.046361		72.9734	43.8473	-49.4982	4.95352		72.505	47.7434	-35.3454	16.4581		56.8598	60.4021	-2.45805	41.4952					1	0.538068
	48	32.405	26.992	0.93541	0.1134	0.99217	0.052308		48.9834	66.2342	-3.68063	8.13477		26.9602	48.6814	81.0318	1.85461		62.2314	60.4688	21.0793	10.4491					1	0.509917
	48	30.935	23.417	1.0427	0.030652	0.64155	0.76647		56.5793	79.1567	-84.1115	10.7608		34.3258	48.4622	5.75424	4.87779		81.0935	61.4329	25.1772	1.89987					1	0.492649
	48	30.741	23.88	2.2322	-0.049775	0.17651	0.98304		84.8348	50.3144	6.73386	4.95351		61.4374	51.4027	-17.8648	0.179336		79.4574	62.5342	-11.4619	47.4261					1	0.672643
	48	31.02	24.327	1.5139	-0.065082	0.43529	0.89794		43.3075	54.9446	7.93289	23.5531		27.421	52.6347	-32.1566	21.9309		62.3112	75.4292	41.9685	0.520868
	48	32.236	23.252	1.6112	0.54069	0.060019	0.83908		44.7327	55.9809	13.5585	23.4331		46.3653	53.435	69.431	0.0193176		72.0138	67.5279	-50.7972	14.2746
	48	32.798	24.047	1.6877	-0.074126	0.74777	0.6598		45.315	65.5862	-28.5292	34.78		27.9908	55.2317	-23.1259	26.959		58.4592	69.9546	-67.6971	33.3249
	48	33.244	24.835	1.5589	-0.082308	0.87817	0.47122		86.1317	66.3273	88.5898	37.9226		71.5866	53.9191	-15.1212	25.9433		63.9013	70.3884	-3.47441	2.40699
	48	31.185	22.988	1.605	-0.25304	0.17636	0.95124		80.304	66.6859	2.85752	9.80922		44.5084	55.7706	45.3258	3.46146		57.789	71.2407	-19.4107	32.0463
	48	32.298	25.664	1.4754	-0.89904	-0.31688	0.30218		42.9668	70.4967	-2.42261	10.0176		71.6972	56.5333	-10.6205	1.74924		65.5436	73.4861	60.4555	7.53514
	48	25.961	25.77	0.90559	-0.065244	-0.99714	0.038244		72.6818	74.1242	45.9643	21.6173		70.805	57.7328	-27.9797	3.83037		67.5789	75.0867	7.45127	0.538337
	48	28.054	26.337	0.96464	0.32835	-0.94327	0.049338		73.7453	80.6498	28.0742	0.943664		31.791	58.3337	-26.7342	17.7998		57.2346	75.428	79.9441	35.8889
	48	27.552	27.147	0.89464	0.73037	-0.6825	0.027587		80.2235	49.0037	-42.6635	21.9566		70.8524	58.6717	-32.3424	1.23913		67.0271	66.726	-23.1385	29.7866
	235	28.435	18.599	0.95805	-0.544	0.83368	0.095107		45.4151	63.4769	20.203	34.0893		70.8037	59.997	-69.1321	0.404628		40.8665	48.7697	-25.7954	6.98973
	235	29.883	19.442	0.99644	-0.56794	0.81606	0.1072		73.9091	79.5462	65.7042	37.5415		44.3773	61.4445	52.6228	0.49803		40.4138	49.7663	-43.5494	5.96192
	235	30.937	19.105	0.92946	0.24213	0.94349	0.22626		81.2046	66.9167	15.4442	23.6928		39.3089	61.3912	-79.5697	21.4724		59.0279	67.5804	-5.2542	26.9727
	235	31.096	21.711	1.0274	-0.57855	0.80516	0.13039		71.5543	39.7409	-47.3874	24.7144		30.3384	61.7857	-34.2564	10.1507		46.7624	60.4633	-37.6975	5.0726
	235	26.094	28.427	3.0722	-0.82771	0.27359	0.48995		77.9719	58.6809	-9.7596	13.4253		31.2186	63.1139	-82.9625	1.13467		49.0405	75.2591	30.4527	1.15894
	235	28.841	19.932	1.0046	0.033158	-0.99941	0.0094903		67.7272	38.3557	-73.8594	2.1976		35.0829	63.2461	-75.5087	3.01093		67.0716	37.9313	80.5615	26.9895
	235	34.396	23.129	0.9829	-0.88357	-0.46831	0.00015648		79.8734	42.5783	-13.7603	3.29843		32.0588	64.159	79.2173	4.58		52.9475	51.8002	-28.5382	13.1404
	235	35.049	24.594	1.0952	-0.36068	0.92527	0.11737		80.7377	45.3123	-18.0241	8.23132		67.8682	64.2616	-16.2701	0.682033		68.9589	41.5224	-25.6106	18.6641
	235	31.097	26.469	2.2283	-0.099608	-0.051505	0.99369		83.6235	46.6617	9.57678	3.96151		33.0991	65.2289	-80.4645	11.2052		77.1386	44.2488	19.3806	2.39991
	235	30.893	20.271	0.99882	-0.23193	0.97273	0.002949		79.0643	46.985	-33.1791	3.94548		39.9093	65.2901	-72.8335	0.0497691		53.3743	46.1928	-31.6328	1.98614
	235	31.825	20.099	0.94233	0.29246	0.95614	0.016176		84.5471	47.4016	7.50452	10.7288		34.398	65.0369	-71.3544	44.5558		63.5499	46.2296	-39.0128	46.6968
	235	26.005	27.778	3.2021	0.92738	0.16936	0.33358		78.0207	48.2397	-64.388	1.84545		61.84	65.8665	17.4886	1.59601		81.3669	54.5763	80.5579	1.74354
	235	27.537	26.825	3.2428	-0.21117	-0.92245	0.32324		42.3159	52.9063	0.632867	4.16757		33.7436	65.8526	88.7745	14.5755		75.8603	56.4823	-31.1292	18.0068
	235	32.573	27.096	3.3106	-0.43706	0.51187	0.73957		87.2909	56.6987	11.3642	14.9515		65.8411	65.7266	60.7206	18.7696		44.7738	56.8586	-9.17072	27.5957
	235	30.331	26.498	3.421	0.060797	-0.83341	0.5493		82.0936	59.036	4.03988	1.00525		40.2406	66.2069	-43.9653	0.559233		70.3136	58.3555	-54.9004	3.03613
	235	29.015	27.259	2.3699	0.17355	-0.80922	0.56129		87.2343	65.3978	63.0551	1.10785		36.4404	67.8072	-64.4572	1.21415		69.8972	59.6024	-83.0272	3.47427
	235	31.938	29.052	3.3057	-0.29793	0.032407	0.95404		68.714	38.7919	-44.959	1.31162		64.5535	67.6999	-42.5433	0.487308		48.9891	61.243	-68.6547	4.54852
	235	26.958	28.906	3.3494	0.2695	-0.70606	0.65487		49.0729	40.4915	-10.7329	10.0025		39.1722	67.4858	-39.904	0.0328368		71.55	63.1506	76.1194	9.20839
	235	26.731	27.062	3.3259	0.29004	0.33871	0.89507		54.0024	42.8447	66.3457	21.2755		60.892	69.4828	53.2751	23.0694		66.1946	65.1288	-10.8203	5.52619
	235	31.771	23.69	0.94498	-0.42972	-0.9021	0.039326		46.4242	50.5357	28.7358	1.95703		37.5394	68.5936	-38.5406	16.2992		80.6627	65.2371	65.3806	24.9452
	235	26.928	27.71	3.1909	-0.30059	-0.074216	0.95086		41.8372	70.5852	-7.43363	37.4851		43.7978	69.4185	-19.0562	0.393198		53.0601	46.9596	-17.1273	26.7618
	235	31.61	23.882	1.6688	0.43065	-0.49119	0.75714		79.4493	76.5649	37.3991	4.93567		53.6414	69.8716	-31.2134	9.92093		70.7044	59.3197	-78.0411	48.8214
	235	32.946	28.323	2.9035	0.14344	-0.13246	0.98075		65.0106	80.5629	83.1317	4.49484		57.363	71.0808	-81.3288	0.693855		72.9675	66.5164	-11.8748	10.5276
	235	27.959	23.887	3.2699	-0.20286	0.93965	0.27551		69.311	43.8749	-89.8783	4.87968		58.5926	70.0162	87.2031	20.0194		70.9423	68.468	-34.5264	12.0262
	235	31.901	24.12	3.3672	-0.68823	-0.57975	0.43616		84.9612	51.0406	28.6479	3.58812		59.4268	70.7857	-10.4056	1.09862		65.4624	71.0543	65.7546	12.1961
	235	31.329	24.725	3.2538	-0.51956	-0.25266	0.81622		85.1222	61.2111	23.0558	1.94824		43.9243	72.1802	-46.8847	1.00686		52.6876	37.2739	-55.6686	14.0041
	235	32.254	27.997	3.1658	0.08254	0.88845	0.45148		84.4774	62.4696	17.2615	18.1543		49.7714	72.7097	-73.894	13.5869		80.8616	68.3584	-56.4666	1.58363
	235	32.31	24.978	3.4762	-0.32986	-0.84362	0.42368		43.733	71.2905	1.12471	13.2871		52.0192	72.4132	57.7891	4.06754		66.4786	71.0562	-72.3458	23.3532
	235	25.646	27.759	1.9041	-0.26284	0.018361	0.96466		42.4926	71.2738	11.1287	25.4579		47.5168	72.1529	70.1571	26.8065		57.7937	60.5447	68.0947	10.4123
	235	33.711	28.985	2.688	-0.26976	-0.65053	0.70996		70.5097	72.4805	53.1787	10.7539		55.0968	72.3569	48.4628	2.67788		50.0398	41.1599	-2.77513	4.27336
	235	27.191	24.41	2.8469	-0.067745	-0.78205	0.61952		49.4792	76.2635	-37.573	13.1075		50.7335	72.8472	73.217	0.63688		71.7966	42.8566	38.4976	20.4671
	235	31.613	27.322	3.5406	-0.17337	0.87703	0.44806		62.8422	76.4405	68.6136	8.08526		62.6918	47.1245	59.0924	40.3363		75.7553	43.814	19.9761	5.22736
	235	30.994	27.86	3.8315	0.0052259	0.95592	0.29358		52.5615	78.4351	-39.6365	23.339		52.7193	57.3988	65.9805	50.997		60.218	44.0843	-33.2435	14.5784
	235	29.72	31.881	0.97152	-0.30224	0.94255	0.14228		53.7122	38.4072	-17.7816	78.4537		52.8096	68.5664	-41.6019	30.3774		63.9029	47.064	77.1097	7.7868
	235	25.805	29.008	1.4276	-0.99968	-0.024368	0.0061127		85.5259	62.9283	16.2716	58.017		53.1026	35.194	60.4501	29.7231		63.1603	52.3166	49.8403	8.7019
	235	28.662	24.29	3.3185	0.31665	-0.94572	0.073092		76.4403	73.2641	28.874	13.4586		52.6427	58.6519	-58.812	36.3073		48.8897	57.1618	28.6974	13.8239
	235	29.056	22.101	1.2234	0.48374	-0.37336	0.79158		76.7698	77.8972	29.3054	20.4033		64.0971	52.9536	9.42308	52.9437		51.4664	57.6203	62.9473	0.768458
	235	26.311	26.195	2.2582	-0.17218	0.27295	0.94649		73.7855	42.9089	-60.3941	57.5532		63.8294	56.7209	3.93377	1.10551		73.6396	58.3194	-44.9268	1.62728
	235	31.224	23.724	2.2135	0.16098	-0.045819	0.98589		45.7244	51.9305	-11.2755	62.8802		64.9859	55.8778	-13.7689	26.8355		55.5323	60.9127	85.9308	0.996876
	235	27.741	24.082	2.078	0.29177	-0.48432	0.82481		87.2907	56.3289	12.4913	70.7664		61.2922	63.6893	-84.4543	2.24938		61.8144	61.0409	3.7853	2.01073
	235	27.144	28.102	2.1382	-0.81235	0.24261	0.53032		45.1574	71.1223	27.1892	73.135		57.4699	64.301	-12.5386	1.06452		71.1772	62.1107	59.9132	5.21747
	235	30.696	22.93	2.9359	0.16719	0.29313	0.94134		83.5889	44.803	-26.913	4.20079		46.8275	40.0956	-78.7143	51.6672		76.0381	64.3036	-78.3467	3.78062
	235	30.365	23.839	2.7775	0.16715	-0.093761	0.98146		87.7381	53.3861	17.9026	8.4816		63.7416	43.883	-6.01611	24.2159		62.6175	66.1205	-3.421	1.0012
	235	30.774	23.787	3.6155	0.36859	-0.85851	0.35651		67.0681	37.4622	28.8167	24.351		49.2641	59.3677	63.2611	16.6454		46.663	66.9832	76.4693	13.4687
	235	29.395	27.033	1.3211	0.35667	0.79439	0.49166		57.9477	38.6971	69.2528	5.44557		61.7778	44.144	48.1502	6.00449		63.8309	66.6005	6.01223	8.98821
	235	30.527	31.458	1.3138	-0.46417	-0.76802	0.44124		70.9883	38.4769	-27.1885	17.4398		38.7755	32.5796	-44.2063	28.5115		78.3239	61.9677	37.8224	12.3894
	235	34.672	26.102	1.757	-0.024451	-0.56287	0.82619		67.1273	40.2806	-69.784	3.74326		68.8531	42.6007	77.453	2.48602		51.1363	70.5184	3.21776	13.2592
	235	25.321	25.13	2.1544	0.62431	-0.77244	0.11648		53.2048	40.6634	29.298	2.35908		67.0003	61.5714	-34.0573	0.159557		52.9807	71.4736	-42.7894	3.98764
	235	27.719	28.876	2.5929	-0.27453	-0.78715	0.55229		77.2974	40.9188	56.345	16.5775		31.2204	50.944	69.651	44.93		51.6382	72.2722	-40.1491	0.0423021
	235	32.494	29.709	2.7225	0.13487	-0.30935	0.94134		76.0729	41.8391	-77.7346	19.7965		51.5237	65.4921	-50.5186	31.3616		66.8192	74.3011	22.3596	11.3786
	235	30.863	30.053	3.1427	0.027415	-0.64908	0.76023		74.9764	42.3846	-69.0629	23.5053		65.106	35.9559	56.6266	1.3728		70.449	75.3304	-52.0447	22.7872
	235	29.261	27.899	2.9994	0.082165	-0.30442	0.94899		47.0131	43.6481	46.192	21.2491		65.6905	56.0269	-89.7126	2.5983		43.8623	43.3405	-2.23663	3.32171
	235	31.436	28.209	3.3834	0.0075827	-0.53334	0.84587		68.4027	44.4775	-77.9312	8.93848		49.913	58.269	-36.9292	1.6517		43.4228	53.0942	-69.5304	10.4272
	235	28.326	31.637	1.3007	-0.086209	0.36206	0.92816		46.7497	44.6506	39.5254	14.3339		45.2961	64.744	-62.8449	32.4947		82.5538	54.2843	-20.6389	17.9032
	235	33.674	26.867	1.9041	-0.19174	-0.113	0.97492		57.5956	44.7619	77.8586	5.15813		62.2574	68.6378	69.4158	24.8829		65.8331	35.7093	-80.9384	1.67318
	235	31.772	29.235	1.4613	-0.57247	-0.79719	0.19172		58.7497	47.124	64.9284	3.20521		45.5587	70.2846	-4.27836	36.4249		73.1037	43.9727	-57.0593	5.59146
	235	30.988	29.76	1.7319	-0.03713	0.33886	0.9401		71.4653	49.1632	-44.1912	0.450276		37.2504	36.8816	-60.2102	6.05553		74.4018	41.5879	-40.4617	19.5578
	235	30.554	23.349	1.6968	0.35289	0.48811	0.79826		85.3488	49.1991	-20.2625	14.7889		45.3883	52.9683	73.7807	3.51851		71.5003	42.0635	-19.3158	7.73874
	235	29.862	27.834	1.8959	-0.055429	-0.026303	0.99812		83.6023	49.3493	-17.9677	5.74284		57.4121	67.4774	80.9208	17.0464		73.7697	42.7428	-81.0638	5.7186
	235	26.588	30.865	2.2383	0.3755	-0.55966	0.73877		82.478	50.8	-25.1569	10.173		63.1821	51.6995	-6.76208	29.4364		72.5198	42.9098	56.1822	7.86134
	235	31.914	25.207	2.3245	0.013482	0.15268	0.98818		84.1679	51.5009	19.0746	14.3038		61.4062	59.9042	55.1752	13.5608		50.0819	42.6778	-19.1273	2.00184
	235	31.898	29.559	2.3485	-0.53349	0.39596	0.7474		42.4326	51.9364	59.0103	22.3407		66.3438	51.4949	37.3765	0.0358021		50.8845	43.0548	-29.2732	2.25773
	235	32.738	24.854	2.2438	-0.37158	0.18494	0.90979		81.3241	53.3232	-8.44068	9.61766		38.9953	69.0262	-34.9278	25.5068		76.3478	43.3502	17.1368	4.46047
	235	30.208	29.184	3.574	-0.022947	-0.83605	0.54817		43.4367	53.4904	32.8971	0.893575		48.5756	31.2203	-84.8893	11.7453		60.6827	45.649	-66.007	0.322964
	235	36.292	24.956	1.0821	0.28489	-0.87418	0.39327		87.404	63.1731	48.8867	0.557702		51.6498	47.5634	-26.5654	22.4935		56.7921	46.1091	-63.5949	0.127777
	235	29.97	33.92	0.93054	-0.81954	0.57293	0.010444		77.228	39.8482	35.469	13.657		68.8513	53.6946	69.5137	45.3931		62.104	46.0537	-51.6836	3.87107
	235	29.243	28.324	1.4559	0.20076	0.87534	0.43986		72.5606	41.5993	-29.6094	5.8373		45.6312	35.1164	34.4309	54.3959		58.738	46.2964	-28.5601	0.0553267
	235	24.496	28.781	1.1718	0.62406	0.093782	0.77573		73.9996	42.6686	-60.6205	17.2971		46.4414	35.5475	-62.2793	3.08305		45.0048	47.1418	78.2184	5.42887
	235	29.594	29.857	1.152	0.073207	0.99034	0.11774		57.1055	43.1701	77.0605	16.8141		54.9872	37.7804	71.1308	28.0275		76.6744	46.9019	8.90602	4.57103
	235	27.677	23.534	1.2481	-0.033044	-0.89306	0.44873		77.5593	43.7116	-15.2586	64.7296		40.59	38.404	49.0342	36.3361		49.4787	46.9959	6.33739	30.4781
	235	28.046	28.974	1.3772	0.41419	0.89982	0.13699		56.3402	43.5184	65.9859	12.0662		66.5938	39.264	72.7496	2.58865		79.7488	47.6588	77.4961	3.35529
	235	25.752	28.816	2.3843	-0.53811	0.21112	0.81601		52.292	43.777	51.5669	2.23432		47.3622	40.2453	-60.3441	3.7926		52.2366	47.8037	82.1643	52.2606
	235	26.074	30.297	2.1193	0.067842	0.015653	0.99757		60.6622	43.827	69.0644	17.2996		65.435	42.6795	-3.65805	0.884658		69.3901	47.7329	-21.8896	2.20258
	235	31.679	29.75	3.3339	-0.045532	-0.79546	0.6043		78.204	44.2088	-45.395	14.2617		69.8125	52.6686	-52.3145	20.6938		64.1966	48.5075	-78.2573	9.63384
	235	35.327	25.474	1.0803	-0.71715	0.69354	0.068553		78.6461	44.9119	-45.4328	12.4384		62.4659	57.4527	-55.3544	13.8773		63.524	48.4097	89.5941	6.38624
	235	23.912	31.328	0.96741	0.79828	-0.59995	0.052962		80.179	46.2724	-19.7083	0.026029		67.0301	60.3553	-62.501	9.0373		75.0249	49.5383	-31.7094	12.0478
	235	33.211	27.583	2.08	-0.15194	-0.20108	0.96772		79.0843	50.126	-12.5074	29.7965		59.5506	60.8053	63.2549	7.78917		73.5723	50.4883	-53.55	40.6086
	235	27.216	31.981	1.6099	-0.82345	0.54129	0.17011		44.8922	53.1534	21.9687	4.52969		51.8333	65.0559	53.7615	1.3217		60.1216	52.2307	-71.9595	6.91724
	235	25.902	30.853	1.5707	-0.91244	0.20002	0.357		48.088	53.1861	15.7443	22.2447		65.0873	65.9238	52.8435	32.6505		64.3347	52.53	30.6552	6.74488
	235	29.748	26.599	3.0065	-0.36982	-0.31979	0.87233		42.5378	54.1414	-12.8324	18.7699		52.6128	69.4333	-88.3425	23.1254		57.3013	55.1011	71.5022	9.58113
	235	29.618	27.299	3.7108	0.45351	-0.79927	0.39434		87.1642	61.2068	32.7108	12.7202		48.7703	29.3585	47.8054	2.34667		78.4568	55.4736	63.1538	0.343452
	235	30.855	25.966	1.1855	0.98712	-0.15698	0.030846		84.9392	65.0411	21.2855	1.51512		31.2048	37.8937	34.2083	25.6857		80.935	55.7645	41.3166	5.23449
	235	31.982	24.506	1.5729	-0.23326	-0.34711	0.90835		85.7223	67.1843	-82.3652	40.6621		45.3053	42.8069	-85.2086	6.67373		47.5166	56.4368	13.9411	10.3127
	235	31.999	28.282	1.572	0.014798	0.7726	0.63472		73.9431	69.0966	22.8826	1.68513		64.9154	56.9513	-29.6275	33.2027		49.7801	57.268	75.609	0.823028
	235	30.363	29.358	1.3903	0.021771	0.74958	0.66155		80.9745	72.2133	-17.4965	3.37172		51.9586	68.3377	-62.1732	8.96475		74.6601	57.1694	-46.0877	4.71985
	235	27.112	30.377	1.2735	-0.67298	0.71834	0.17632		46.4848	73.6492	-10.5463	4.49291		41.0249	31.0124	50.6069	39.3417		47.7097	58.086	25.2807	15.8636
	235	24.915	30.859	1.2485	-0.98936	-0.034998	0.14121		79.8965	75.8244	42.2628	6.67948		44.4465	52.8611	70.4328	6.88853		45.74	58.0855	-0.0372972	3.37514
	235	26.849	31.421	1.3136	-0.89324	-0.30528	0.33004		66.2613	78.596	-86.3312	12.713		44.566	70.2147	-66.1793	24.6325		69.1561	58.4676	83.6293	0.279248
	235	26.43	29.818	1.2943	0.38834	-0.86887	0.30702		67.1285	78.8246	-86.6229	5.79846		65.0195	37.7713	42.0934	2.81362		52.4037	59.6049	-83.827	1.38172
	235	25.2	28.64	2.007	-0.13433	0.15553	0.97866		76.9928	41.5917	-36.7613	34.3686		57.5212	40.7848	65.429	4.6923		73.4687	59.8665	71.4422	8.64656
	235	28	31.357	2.5262	0.34698	-0.75761	0.55284		76.5013	43.7464	-61.4773	10.4619		45.4057	45.1065	26.289	6.99899		59.1484	61.371	29.8606	5.66948
	235	27.181	29.977	2.9865	0.34867	-0.72723	0.59124		71.549	43.2486	-69.2599	17.5277		60.0247	49.7353	62.4381	4.84429		73.9319	61.2509	52.5289	2.17787
	235	30.124	30.225	3.315	-0.083368	0.96413	0.252		84.0129	50.7207	12.2364	2.69738		70.7989	50.1431	-31.3699	13.1774		68.5909	61.4131	-36.1628	0.497897
	235	28.322	26.769	3.4774	-0.18441	0.52593	0.8303		79.5619	74.1312	62.6722	10.346		47.8218	50.7151	-74.1625	3.11268		75.0135	61.6702	45.6084	8.50367
	235	26.339	32.83	0.99766	0.99868	-0.025213	0.044848		78.3729	75.3611	38.703	8.83458		70.623	51.4446	77.5403	0.402682		47.249	63.6588	-81.2307	2.48079
	235	32.577	31.5	1.4086	0.75588	-0.62171	0.20525		48.0801	75.6621	-46.3742	14.8196		59.6669	51.9573	-77.6564	8.78502		61.0671	65.9591	30.9555	1.86185
	235	34.501	28.976	1.3249	-0.94536	0.32244	0.048257		75.0054	75.7962	34.5106	14.0579		46.9536	52.0848	-68.2244	4.05427		64.3734	65.7595	-34.7973	4.41247
	235	35.916	25.558	1.5062	-0.32348	0.73591	0.59481		48.335	76.4853	-43.8918	3.96657		61.5667	61.9854	77.5773	8.39157		69.7859	65.7211	-16.1238	6.3783
	235	31.984	27.015	1.9077	-0.06077	0.17695	0.98234		76.3045	76.5217	44.573	12.2994		43.1133	36.3234	-17.3935	33.9847		66.0324	66.5115	-23.0939	2.75078
	235	31.321	28.27	1.7195	-0.049623	-0.31814	0.94674		77.6749	76.9398	40.075	15.8612		67.3685	41.1945	-21.3106	13.1487		62.2898	66.8015	-2.81044	3.69768
	235	27.824	27.102	1.8088	0.20111	0.97808	0.054065		75.3419	78.8797	19.1649	1.55182		37.5447	46.8387	-54.6998	11.1653		69.1743	66.8972	25.0904	10.4874
	235	33.514	31.23	1.6009	-0.71491	0.45498	0.53093		57.3279	38.8735	59.7411	6.25618		29.6015	52.4459	-9.0917	39.6742		61.6947	67.4795	3.18256	9.30963
	235	27.288	25.514	2.4285	0.34141	-0.88331	0.32127		54.1169	50.6552	41.8397	41.7401		61.7327	64.5288	-48.5526	1.49178		59.6294	69.3971	-4.67745	8.13257
	235	36.219	25.919	1.1356	0.89855	-0.43535	0.055546		84.9538	64.3847	25.7009	31.5108		51.8882	54.6687	-71.2642	47.0094		58.8352	70.4907	-49.9171	15.0421
	235	31.602	33.097	0.98574	0.57022	-0.81806	0.074973		72.7949	72.5881	35.5134	4.31079		68.6376	53.0513	-61.768	71.3165		48.3022	71.6118	-1.53811	2.84794
	235	24.9	29.465	1.1168	0.79692	-0.3973	0.45504		51.5543	41.3026	58.0011	26.0614		61.6146	55.5146	25.6372	21.4503		58.282	48.1337	-46.7406	8.89395
	235	25.096	31.615	1.1076	0.95966	-0.21093	0.18593		87.8293	64.7267	53.1848	18.8567		52.2738	35.0475	68.0852	16.227		67.9525	66.3804	24.3246	5.59755
	235	29.941	33.05	1.1965	-0.67879	0.70778	0.19569		41.6963	52.7753	1.0135	32.5004		54.1218	35.7917	54.4983	20.7844		72.3801	69.0207	-32.9783	14.7511
	235	27.379	32.869	1.2435	-0.22937	-0.55237	0.80142		75.726	79.6538	18.8978	65.8975		66.8819	37.8085	-67.7644	0.0320947		61.0941	70.3735	-41.1213	9.84438
	235	22.467	27.14	1.218	0.77801	0.16514	0.60616		81.0951	47.6284	-85.9036	23.7745		55.144	39.8272	85.8707	5.82001		68.3911	74.8194	0.400563	29.2072
	235	28.426	27.356	1.3882	-0.14119	0.94619	0.29118		87.2961	61.9777	55.3433	12.9775		68.369	41.2569	78.3176	1.89097		57.8921	75.917	35.6737	35.3858
	235	30.289	26.011	2.4149	-0.081074	-0.15518	0.98455		47.4715	64.7531	10.2178	43.2348		65.8909	41.3598	12.2769	4.12868		51.6903	47.3265	-20.7831	0.660224
	235	28.926	22.565	2.7278	0.72971	-0.63067	0.26417		46.0233	49.878	51.0265	69.0519		65.3432	43.6369	-28.8983	0.562745		41.7215	45.3999	26.7955	11.0896
	235	26.432	29.543	2.4424	0.16808	0.9856	0.018451		53.1617	38.7444	51.4412	28.8614		44.8663	45.5979	66.7396	6.14653		70.6433	68.0143	1.14798	39.2428
	235	31.745	30.383	2.488	-0.30611	0.4838	0.8199		87.393	54.1926	-20.1518	3.95243		42.3734	49.4917	87.2717	39.2747		67.9296	68.1981	31.3587	49.5381
	235	29.491	31.449	2.5224	-0.14285	-0.43082	0.89106		74.7834	39.0211	-45.1312	12.5713		33.0368	51.083	55.4783	7.05215		62.3971	35.2795	75.1619	18.8187
	235	30.082	21.988	1.0664	0.31439	0.9393	0.13736		53.6178	39.4787	61.5992	9.99972		54.3507	52.6154	73.8354	2.97291		63.6823	36.2769	-88.426	1.30677
	235	23.203	27.535	1.0919	0.93529	-0.3262	0.13721		63.2901	40.5964	72.6737	2.82461		67.6299	55.545	37.7912	1.65773		48.6161	40.2049	54.281	5.48731
	235	32.91	32.324	1.0821	0.47712	-0.86539	0.15316		69.0153	40.1403	-69.4601	23.2423		60.4024	55.4358	3.29089	0.260025		53.6566	41.422	-59.1981	8.32895
	235	28.794	33.889	0.97975	0.80197	-0.58353	0.12784		74.7221	41.3175	-72.4618	9.66738		56.4951	55.5191	79.4819	6.30131		48.5594	42.1846	46.4393	6.65263
	235	27.998	33.273	1.1118	-0.61817	-0.50808	0.59976		56.4536	41.8988	87.3081	7.46251		67.1376	56.836	54.4292	0.00618213		55.292	50.1374	-60.2423	1.78444
	235	33.013	26.851	1.3986	-0.59907	0.75843	0.25671		48.2226	42.7331	0.906265	17.1084		58.6354	59.2524	20.4342	3.49176		72.0235	41.1551	-36.9007	3.83995
	235	32.507	27.664	1.6544	-0.093297	0.62734	0.77314		67.7024	43.2889	-73.4602	8.8008		47.9802	59.4962	-25.057	11.5491		66.5942	41.5277	22.5307	22.8571
	235	28.425	23.412	1.5395	-0.30457	0.88251	0.35834		48.4648	43.5342	4.4647	1.24232		59.0421	61.5457	68.1207	12.5116		64.0819	42.0921	39.9728	0.894451
	235	26.403	27.292	1.5568	0.040813	0.75675	0.65243		55.5961	43.7653	66.5111	9.48507		68.6061	62.59	13.4589	29.1209		75.241	42.7347	46.2947	6.00417
	235	30.244	30.262	1.7956	-0.094754	-0.4049	0.90944		81.8772	44.4154	-3.03655	14.2578		66.0464	63.5109	-20.303	2.70208		55.6469	42.9276	-18.6438	8.6799
	235	28.708	26.61	2.1771	-0.477	0.82886	0.29233		75.3545	44.9363	-73.822	11.9822		57.1623	68.6559	-18.4246	4.39886		64.8433	42.9557	-24.5686	2.06128
	235	30.198	30.833	2.6199	-0.023743	-0.067576	0.99743		82.0659	45.1849	-76.5052	27.0378		31.7078	40.8761	-83.9979	22.4259		70.3274	43.424	43.8963	13.4658
	235	32.192	30.934	2.5276	0.20712	-0.69218	0.69136		77.0664	45.7136	-42.4428	5.85194		32.8716	49.17	-34.9951	10.9976		62.9216	45.2108	81.5	6.52102
	235	29.713	22.045	2.3916	0.033361	0.86632	0.49837		44.1091	48.9868	10.5099	13.5575		47.7329	28.2069	39.3163	15.9515		77.4472	45.127	23.0356	4.90238
	235	26.04	27.038	2.793	-0.49266	-0.12263	0.86154		46.7298	49.1031	29.1025	3.9078		46.6687	34.2251	-81.0132	1.08733		63.8031	45.3235	37.2716	3.61292
	235	27.226	29.464	2.3086	-0.16887	-0.98027	0.1027		85.6408	50.0059	52.5058	37.9635		55.77	34.074	73.2168	18.1729		57.317	47.4192	-37.5678	17.7677
	235	27.416	30.283	2.1896	-0.47599	-0.79001	0.38642		81.7855	50.1666	-31.3888	4.35685		64.2223	36.163	77.6438	12.0889		62.7604	47.8255	88.327	14.2755
	235	29.188	28.774	3.2452	0.11819	-0.27914	0.95295		70.9527	50.8661	-67.6994	23.6332		34.014	40.3849	-23.0685	4.60554		43.7496	49.3468	-14.7752	7.53446
	235	29.065	29.32	3.6915	0.59165	-0.60349	0.53456		85.9846	52.1174	5.70663	2.13537		33.4013	43.1353	58.5186	1.49405		60.8732	51.0565	-79.3328	12.2849
	235	26.339	28.435	1.3627	-0.83473	0.52015	0.18074		86.2023	65.5551	24.6294	9.85974		31.3284	44.0937	-69.2861	6.13691		65.1246	50.8377	-72.4992	52.6061
	235	25.015	27.842	1.8633	-0.032144	0.15174	0.9879		58.0462	40.2501	63.0799	26.5748		33.0064	44.2563	41.2495	14.9693		59.0973	51.5236	-44.2808	20.2319
	235	29.074	31.442	1.3356	-0.17871	0.49609	0.84968		57.4005	40.5211	75.6302	11.6666		38.6998	46.6608	-44.5326	0.775193		68.0702	52.0569	-25.3687	12.2489
	235	31.859	30.509	1.3685	0.28497	0.95068	0.12244		62.2326	41.401	-85.71	4.81894		43.5076	46.6531	83.7471	7.03502		58.502	52.7089	-76.571	3.17854
	235	28.113	26.008	2.0026	-0.15825	-0.18525	0.96987		59.8445	42.4581	77.7148	12.0144		47.0799	50.4623	-86.3511	4.33826		57.643	53.5551	-76.9437	1.69312
	235	35.15	28.456	1.99	-0.45705	0.17814	0.87142		57.7814	43.0418	59.3528	18.3661		44.4007	51.0228	75.1319	3.24983		80.2326	54.847	-14.4386	10.0303
	235	28.291	29.904	2.6269	0.31156	0.33086	0.89077		85.8396	51.0751	48.2464	9.5471		55.1566	52.1034	59.857	2.34137		50.599	54.8593	-7.7928	7.83524
	235	31.02	29.015	3.0299	-0.024304	-0.12486	0.99188		50.5232	51.5075	14.0276	9.63904		39.936	52.5051	-73.1353	3.334		48.6197	56.2875	34.426	6.61896
	235	27.917	27.985	3.5723	-0.35389	0.92787	0.11754		80.4206	52.1191	-4.47492	19.1338		55.5373	53.349	-80.4893	19.3417		80.9101	56.5855	41.4382	13.3645
	235	30.112	20.306	1.063	0.47561	-0.86768	0.14469		82.4223	52.4821	-4.39862	6.12511		66.8045	58.8021	25.6058	22.7492		47.6398	57.3034	24.483	4.08003
	235	36.888	24.645	0.91399	0.40244	0.91384	0.054264		47.0197	52.8284	10.1174	29.5752		63.2527	60.4555	-4.34671	14.6132		76.3371	58.3409	-55.6717	5.73735
	235	22.678	25.99	0.98653	0.57718	-0.81642	0.017709		46.2099	53.2765	19.5233	13.8129		53.3279	61.0577	-85.6774	13.5765		82.7726	59.2199	59.7967	1.77114
	235	23.463	26.458	1.1978	-0.70199	0.69875	0.13769		49.4676	53.8516	19.4018	33.3637		47.0673	62.0231	-54.6959	24.317		60.9652	59.4662	29.2215	0.860102
	235	28.408	30.763	1.2594	0.70449	0.22303	0.67376		43.5721	57.0371	40.2936	32.8312		58.9479	63.9436	-10.5152	12.6965		65.4378	59.58	-26.365	5.57958
	235	27.966	32.399	1.474	0.19223	0.78572	0.58796		41.3805	63.4302	33.4532	5.53991		51.9538	67.1767	-42.5977	0.213791		48.9111	60.0082	-75.1344	11.0936
	235	27.624	25.242	1.6165	0.28355	-0.77064	0.57071		83.9456	65.8482	9.65234	12.2795		59.676	67.7448	-62.6825	0.0936605		60.7644	60.1108	33.275	8.31069
	235	24.962	26.708	1.838	0.083834	0.50406	0.85959		84.191	68.1536	81.6891	16.3935		53.7013	68.2879	-56.9147	3.38235		72.474	61.1124	78.7899	2.01084
	235	31.633	31.63	1.5742	0.23621	-0.12652	0.96343		83.1807	68.6468	-36.1224	5.97885		62.6938	68.2911	52.7234	4.29755		57.5351	61.4831	75.1756	5.19524
	235	27.12	26.643	1.6947	-0.067725	-0.81496	0.57555		75.0221	81.9535	-11.7086	20.347		61.6461	68.9197	78.3402	0.0695515		47.5442	62.0434	-66.1464	15.8738
	235	31.119	27.398	2.1091	-0.46995	-0.061054	0.88058		72.3343	42.5633	-78.128	22.37		56.304	70.3339	-77.7873	5.88661		48.6812	62.6329	-79.4931	12.6849
	235	32.939	28.939	1.8518	-0.19033	0.19339	0.96248		79.8717	44.6169	-49.1764	14.5997		31.3816	39.5244	-19.7929	24.7221		69.893	62.5774	-4.65957	1.73974
	235	34.649	29.446	1.8197	0.0079418	-0.26772	0.96346		48.6978	45.3604	27.2703	26.7262		60.3991	40.8076	-74.4333	30.0696		72.8974	62.849	-89.2236	6.18881
	235	22.975	29.701	0.98039	0.60066	-0.79786	0.05118		51.4687	46.3994	43.4062	19.719		40.3893	54.5746	-87.6409	1.82188		56.2499	63.2206	43.963	1.39906
	235	30.655	33.229	1.2063	0.25806	-0.37289	0.89127		52.835	51.0237	35.2649	24.4164		58.5468	65.7029	79.3645	34.6799		70.4634	63.7571	-46.2308	3.339
	235	28.888	29.907	1.4439	0.58017	0.78674	0.2108		83.7168	51.8852	-4.80704	30.7731		54.9937	33.8277	-84.0139	15.0059		75.6826	63.2279	86.3362	5.79894
	235	31.406	32.474	1.4475	0.82042	-0.47335	0.3207		85.1134	57.0504	-2.25841	8.96672		41.1793	35.9947	-9.24539	4.09328		74.611	65.8573	-39.9866	17.254
	235	25.427	30.278	1.5365	-0.46679	0.19162	0.86336		46.136	63.3308	36.152	0.736828		48.7876	36.5284	70.1512	22.8764		80.7714	66.4313	51.7448	7.25903
	235	34.958	27.135	1.4716	0.18845	0.52603	0.82932		88.3048	64.1142	87.7387	14.25		30.41	39.0867	12.6362	20.4167		55.8823	67.4051	-5.6944	1.32183
	235	28.942	24.408	2.061	0.4452	-0.82405	0.35035		44.8848	64.9076	-10.8238	6.61405		60.085	39.5888	15.9837	6.2061		57.3236	70.665	-12.7387	2.42079
	235	35.789	23.833	1.0061	0.034233	0.97332	0.2269		42.5293	69.8383	-2.68827	11.7746		45.7498	40.2255	-6.68996	12.2164		59.6107	71.3886	-18.9769	7.32986
	235	37.111	26.212	0.93261	-0.77491	0.61255	0.15588		44.6382	70.2204	-9.99733	10.4669		42.5747	42.065	41.1934	1.80095		66.264	51.432	-32.9401	11.9236
	235	36.197	28.248	1.0854	-0.088227	0.97748	0.19168		73.0736	71.7502	58.3577	1.40187		67.0903	42.2942	-25.9136	16.2849		76.2179	62.4788	41.7989	7.0312
	235	35.569	30.458	0.98822	-0.91225	0.37725	0.15965		46.3391	75.5275	-28.3199	6.47719		31.8768	43.1825	49.0262	1.84636		75.2631	64.7609	-76.8036	0.715761
	235	26.213	24.507	1.4366	-0.31601	-0.50823	0.80115		69.9448	75.7465	62.6778	29.3036		30.2425	44.1027	-80.2231	5.12714		73.185	65.7362	-14.2093	1.52066
	235	25.704	32.17	1.0098	0.99459	-0.10191	0.020364		51.0271	76.5261	53.7514	1.81025		34.2919	44.2726	78.873	9.55802		69.7091	68.6328	-40.7188	6.2793
	235	23.935	29.656	1.4455	0.77279	-0.52607	0.35502		71.2483	76.9604	89.2124	14.744		29.6243	45.2427	-35.8129	1.73789		53.7574	71.7189	-43.7811	4.8165
	235	24.397	26.115	1.9884	0.53847	-0.49093	0.68486		78.6341	77.7384	25.6197	1.09384		55.6743	45.1368	-22.9573	0.868757		66.1465	74.6726	32.3101	8.97509
	235	26.215	25.295	1.3726	-0.33799	-0.39138	0.85591		83.0045	46.9568	7.7574	66.9899		58.8456	46.6601	20.4005	13.5805		62.9961	76.5918	82.8251	0.647277
	235	35.521	29.306	1.4125	0.1406	-0.98971	0.026516		45.209	49.1436	31.7169	30.7357		43.0357	50.6091	-82.273	7.70377		70.2948	77.1144	-48.1579	1.88248
	235	24.652	25.194	1.4026	-0.52913	0.66824	0.52295		88.5919	55.5841	2.16822	2.74227		65.243	51.1956	59.9723	27.6644		64.4473	77.0202	-75.5899	18.129
	235	25.641	26.715	1.6258	-0.38864	0.86345	0.32158		84.3175	60.1563	25.381	32.2925		69.9994	55.2414	-70.902	10.5107		63.2494	77.8745	85.8853	15.228
	235	32.875	25.906	1.6426	0.089679	0.67621	0.73123		84.9613	63.5398	29.6844	22.9787		69.6341	56.6717	51.2394	0.135243		45.8922	43.8795	36.4282	29.9666
	235	29.456	32.551	1.7118	0.17478	-0.55907	0.81049		85.7568	64.0518	20.7822	43.0713		62.9897	61.0794	24.2074	3.12282		41.3451	47.8941	0.590957	11.7178
	235	34.32	26.983	2.211	-0.35556	0.77966	0.51547		83.9509	64.6022	18.0056	9.52082		54.1303	61.6957	-67.3915	13.5755		45.1512	42.4226	71.3196	9.33932
	235	28.719	31.657	2.428	0.16756	-0.78401	0.59771		45.6833	65.3382	9.09678	41.1537		57.8661	61.5663	-81.2288	2.62849		76.3358	42.8812	-0.6122	8.62819
	235	29.869	26.253	1.4999	-0.82377	0.11566	0.55501		84.8203	66.6148	52.8819	7.68939		45.8789	62.0259	-29.3808	2.53757		83.5232	58.0189	73.9921	8.82307
	235	24.069	26.792	1.7264	-0.35818	0.57817	0.7331		81.6233	70.0502	14.2595	28.5308		64.9777	63.0388	-10.2338	11.3629		58.7793	36.4752	46.1013	1.04236
	235	35.374	26.44	1.6231	0.014711	-0.1474	0.98897		71.4121	73.3026	22.4287	11.1398		52.054	63.8561	-2.35221	3.0042		65.2491	37.6246	50.5707	7.66207
	235	32.052	26.004	2.0048	-0.35868	-0.55675	0.74925		53.7506	77.7386	-28.477	12.6538		50.4383	64.5183	2.20532	20.432		71.6035	39.7698	-39.358	5.79939
	235	29.319	30.726	2.1799	-0.3239	-0.30724	0.89482		71.0638	81.9926	65.7616	31.9943		42.6788	64.7474	72.2765	2.77686		48.8451	44.0295	21.2068	4.23018
	235	28.292	28.84	3.7458	0.59026	-0.74857	0.30204		75.105	39.5236	-34.3413	16.7445		40.55	67.3642	-63.3441	0.942152		75.2531	45.0054	34.3887	1.92455
	235	23.91	30.417	1.1769	0.8577	-0.33165	0.39287		53.6091	40.2594	45.1174	14.3636		60.9823	67.6828	45.1818	2.18252		55.9609	46.0229	-55.131	1.86538
	235	26.987	22.061	1.0909	-0.34423	0.93037	0.12617		80.8682	44.7675	-32.3126	6.13015		47.2942	42.5782	41.9633	28.843		55.6096	47.5924	-49.6109	3.32338
	235	26.24	23.499	1.4727	-0.48811	0.50402	0.71254		79.4697	44.7574	-51.5295	59.207		45.9276	42.7938	-83.4135	9.5633		59.2747	35.0143	49.5137	2.26833
	235	25.452	24.221	1.3029	-0.4205	0.87723	0.23161		71.5367	50.3425	-20.8359	38.4183		48.4426	43.4225	41.2397	2.05392		72.1244	38.6036	-34.1832	5.51948
	235	36.032	26.845	1.2723	-0.73597	0.16054	0.6577		45.6776	52.6724	7.49488	58.2927		28.6512	51.5031	-38.6457	35.1348		53.9087	40.2316	-77.0614	13.1418
	235	28.747	32.588	1.4675	0.16789	-0.79496	0.58297		80.917	75.709	24.4309	18.809		58.7328	54.2228	0.443819	12.0408		51.7646	40.87	5.00456	2.86004
	235	28.569	28.635	1.7897	0.31736	0.84568	0.42908		73.4495	80.118	73.1859	38.0548		52.2222	59.7166	35.2472	8.10975		70.197	42.301	-47.8095	3.373
	235	31.04	30.941	1.9003	-0.020331	0.20204	0.97917		83.636	45.7234	25.7038	35.3166		53.8086	29.1599	11.0133	0.61451		49.391	43.4266	32.9976	1.99683
	235	27.37	29.315	1.4365	-0.28422	-0.95061	0.12469		79.4364	46.5756	-22.8532	3.13466		52.9316	36.6851	78.4477	2.71151		70.9291	44.3996	-86.6301	0.296714
	235	27.47	31.054	1.9365	-0.16315	-0.093446	0.98217		46.0623	48.8235	-55.6847	72.5798		55.6925	38.7584	59.2271	7.08876		46.9657	45.3598	34.9287	7.25971
	235	30.569	28.172	1.9678	-0.017999	0.49184	0.8705		42.4102	53.4623	-29.3688	26.5719		39.6734	38.9778	72.8809	5.4547		78.0455	47.2489	30.9528	4.35721
	235	28.453	22.062	1.5561	0.44768	-0.62636	0.63816		88.2261	62.141	-73.3581	32.8667		46.4258	42.5452	61.1316	12.6424		50.7655	47.945	-14.3337	6.44378
	235	29.557	29.686	2.6833	-0.17811	0.38877	0.90396		86.6761	54.524	16.9716	54.0518		44.0073	42.6335	26.6632	0.916594		74.5172	48.2539	-79.4582	13.2726
	235	26.315	25.242	2.4619	0.304	0.62294	0.72078		77.663	73.9266	51.2334	34.3987		27.1219	45.7968	-64.8879	0.28231		48.4497	48.6642	-62.1048	6.51113
	235	28.89	21.762	2.3335	0.55845	0.10447	0.82293		62.5886	42.1128	74.0022	18.8182		46.2199	46.3094	67.6968	5.27036		74.3052	49.4369	-75.4682	9.88223
	235	30.965	32.018	2.1056	0.38428	-0.65075	0.65487		58.2438	43.3763	74.028	29.5914		67.1803	50.2437	54.0993	1.38363		63.5752	50.1596	76.9937	9.03815
	235	32.751	30.434	1.5794	0.23338	0.60624	0.76026		52.7638	46.6445	3.14499	74.4294		40.2606	51.0839	53.6319	0.919453		52.206	49.7924	-13.7668	0.467236
	235	34.675	28.099	1.6852	-0.034097	0.12488	0.99159		67.5298	79.2321	83.6618	4.3905		45.5276	51.5277	78.4399	0.368679		50.5846	49.9339	-11.875	10.8845
	235	33.807	28.133	1.825	-0.45833	0.70653	0.53922		87.4066	64.0394	-9.54935	62.2695		51.5091	51.5378	84.9686	6.31434		64.2936	50.0558	69.9624	6.95296
	235	27.925	22.61	2.1302	0.5145	-0.77615	0.36455		68.1909	78.0326	-88.0847	11.4465		68.4514	57.4571	80.1414	11.5592		66.1051	49.9809	-37.5347	4.86038
	235	34.318	31.89	1.0696	-0.12089	-0.95806	0.25981		81.7052	60.0252	8.17893	66.5399		53.2304	59.2916	58.4022	4.39228		63.0372	50.443	54.589	9.82177
	235	24.344	28.354	1.8903	0.11947	0.79305	0.59732		55.1758	78.6505	-65.7646	53.5068		52.4888	60.7434	-65.401	18.1517		50.6125	51.2923	-24.0968	1.02854
	235	34.561	30.206	1.4053	0.42803	0.40217	0.80935		56.9102	38.5631	74.7845	0.374582		64.7374	61.0546	-68.1445	21.175		50.8283	51.9385	-14.2254	2.43902
	235	27.119	23.819	1.955	0.10754	-0.8847	0.45358		64.7118	39.0708	89.2902	12.3572		50.1278	61.6105	-20.218	12.4054		51.3068	52.5078	-30.715	12.3381
	235	30.039	28.692	1.9701	-0.16672	0.25622	0.95213		50.9817	39.9896	31.726	7.09028		50.6028	62.5661	-42.9293	0.336738		62.0773	53.2625	81.9759	8.85834
	235	25.525	29.638	2.1959	0.36631	-0.24679	0.89717		78.5486	41.2778	-25.9738	24.3041		57.4752	62.9374	-10.8267	1.81905		46.0762	54.3957	29.2616	1.50382
	235	34.175	29.924	2.1923	-0.079995	-0.59021	0.80328		54.5931	40.4773	70.0757	14.4606		39.7375	63.4634	89.4893	8.67863		75.0195	54.3201	8.36987	6.76463
	235	31.166	25.154	1.6444	0.044994	0.19963	0.97884		72.4148	40.8138	-30.7018	2.2358		44.8364	63.3892	57.1223	25.3037		67.2633	55.2448	61.3638	10.4023
	235	32.773	24.075	2.0217	0.094962	0.17625	0.97975		65.2403	41.6507	-82.2684	9.08005		60.3351	63.6314	-49.2343	3.11439		56.7872	55.5611	67.5	1.16793
	235	30.288	32.088	1.9157	-0.070554	-0.42693	0.90153		49.8514	42.1572	23.5823	6.44239		53.4265	64.0227	-36.1837	1.81153		55.7663	56.1283	78.546	8.77361
	235	32.248	23.397	2.2488	0.36117	0.50854	0.78163		78.2686	42.767	-45.9695	28.9178		56.7459	65.6668	-60.5455	2.91684		50.4319	57.0469	64.6613	1.284
	235	29.26	23.381	1.4911	-0.37976	0.92497	0.014835		50.3189	43.4554	60.9103	4.07348		49.9063	65.614	-30.3086	5.23624		51.9948	57.2045	50.9707	11.9952
	235	33.581	25.719	1.8184	0.51352	0.8496	0.12032		70.9457	47.9332	-72.7894	16.1407		61.2009	66.5363	19.5462	13.0236		51.0181	58.3724	82.0072	4.71304
	235	29.316	23.211	2.6263	-0.69258	0.71643	0.084042		41.5012	52.1925	19.4441	15.6511		54.8909	67.6883	-13.2716	24.6535		55.7123	59.122	-80.4671	12.9336
	235	30.214	27.872	3.6796	-0.18062	0.92996	0.32022		50.5529	53.9443	-5.55621	4.14322		55.7075	69.2259	-42.3306	2.39616		46.7677	59.275	-18.4421	0.797012
	235	31.319	23.018	2.3918	0.12925	0.055384	0.99006		79.1837	54.7006	1.02599	0.979721		52.7384	30.0573	-38.3037	13.4643		80.9453	59.262	10.1859	0.93261
	235	25.472	25.726	1.8328	0.30222	0.035276	0.95259		81.5259	58.1035	-5.29437	7.8313		45.521	47.1447	56.4024	3.64808		68.5704	60.3709	-83.3943	3.20089
	235	33.563	30.619	1.5078	-0.019143	-0.3073	0.95142		54.2201	37.3514	74.1829	1.97215		46.2562	48.9516	82.4649	2.97855		43.773	60.4275	-70.211	6.0109
	235	28.444	25.213	1.5144	-0.10711	-0.98283	0.15021		62.2611	37.8642	66.8696	7.96771		61.9723	54.7006	18.8146	4.17445		51.7932	61.2117	-72.2441	3.46929
	235	35.461	27.704	1.8458	-0.56158	-0.16894	0.80999		59.015	39.0106	56.2649	5.27952		47.215	54.354	-81.7007	39.7078		54.5893	62.4492	34.6308	1.86453
	235	29.755	24.698	1.6167	-0.095342	0.68176	0.72534		63.9076	40.0244	77.4816	2.80119		52.5447	28.276	89.9449	2.20794		65.368	62.219	-24.8407	10.6207
	235	30.204	26.966	1.6472	-0.40642	0.10105	0.90808		78.7032	43.5137	32.3129	18.9392		49.3303	29.7521	-78.7531	5.50685		51.3011	62.4198	-54.8282	11.4389
	235	33.251	29.74	1.8597	0.090205	0.18973	0.97768		76.4853	46.9497	-27.062	2.29772		49.0458	34.5307	-85.9437	2.01003		64.7889	63.1858	3.57114	2.66731
	235	23.149	28.594	1.245	0.90345	0.21536	0.37067		49.1249	48.5897	80.2987	25.8736		39.0043	35.2467	-45.8805	1.92528		76.8055	64.6904	-74.1846	3.25215
	235	30.236	25.338	1.5483	-0.15836	0.12217	0.97979		51.9247	49.1534	43.4038	0.932029		55.6822	35.678	23.084	2.12386		80.9025	64.577	52.7067	0.581224
	235	30.704	24.349	1.6685	0.13608	0.34832	0.92745		42.8202	50.1237	36.0848	14.5039		36.672	36.2317	-75.5842	1.70702		61.6435	64.7928	18.3346	0.529448
	235	29.433	25.684	2.0202	-0.0099519	0.08246	0.99654		43.5544	51.0221	16.2299	7.40917		54.9867	36.6331	20.1207	9.48717		62.1278	65.5004	-3.85492	0.804405
	235	28.873	27.469	3.8466	-0.14564	0.93397	0.32634		57.1201	51.3699	68.3502	13.7484		53.5481	37.6093	-58.1883	1.27761		75.4668	65.9258	-58.0298	13.546
	235	34.428	24.443	1.2314	-0.17923	0.84369	0.50603		44.8511	51.4148	40.5984	7.12459		56.0466	40.3789	83.4507	7.43714		60.636	66.4704	31.4144	17.0626
	889	27.705	21.541	3.3597	-0.0060852	0.96164	0.27424		82.6188	51.537	-23.2287	6.26511		64.6833	46.4747	52.4607	8.09653		49.4486	67.2915	65.1907	0.861214
	889	24.517	17.44	0.69638	0.80757	0.57754	0.11949		76.499	52.0079	-65.0572	11.6932		65.9678	46.9599	76.0279	2.08622		66.1202	68.1415	18.9676	3.64879
	889	22.218	19.436	0.85265	-0.36269	0.90361	0.2279		43.4454	52.5302	35.5389	21.2829		27.8203	47.6779	25.3949	19.834		57.5443	69.2236	63.3908	0.976503
	889	40.728	26.928	0.68582	-0.84299	-0.49687	0.20612		84.7461	53.0439	-15.7515	12.7636		38.0889	47.8126	-76.4957	4.15157		66.2714	76.7848	-60.3612	1.47135
	889	40.472	27.729	0.72711	-0.96384	-0.23217	0.13085		85.7709	53.541	-6.10336	0.259422		31.5291	47.4549	-18.4755	13.8504		51.6116	77.4898	-76.4974	27.43
	889	40.055	29.68	0.84052	-0.70462	-0.65645	0.26939		47.4287	53.7085	15.7625	12.3118		36.1975	48.9396	66.5131	1.15335		65.592	53.5632	24.6556	2.60814
	889	17.525	32.512	0.75704	0.91564	-0.38581	0.11296		51.3552	55.2537	-1.95638	19.9978		38.7964	50.6995	55.0179	0.525503		69.1134	54.4735	55.9003	11.1281
	889	38.29	33.903	0.71291	0.092197	-0.99328	0.069918		87.2737	55.2488	19.1221	4.25535		43.8264	53.5545	67.5884	1.30206		62.5005	54.9103	5.86268	0.0399813
	889	31.979	37.839	0.7662	-0.28728	-0.92158	0.26107		79.4072	59.2025	17.7689	2.93041		67.9814	53.6937	54.0024	10.2798		70.0483	55.0547	9.42869	3.71823
	889	28.887	16.336	0.7912	-0.60822	0.7936	0.016742		87.1521	59.2596	8.33124	8.74056		59.2226	55.0694	-73.5709	5.88041		72.5879	56.3546	-50.8576	9.06015
	889	26.29	17.562	0.82293	0.97904	-0.028632	0.20163		80.6037	60.4799	25.6327	19.9298		52.4056	55.5214	-82.4773	1.90376		44.9657	59.3596	-0.87261	2.25972
	889	26.312	19.041	1.0213	-0.4246	0.88029	0.21165		41.0093	66.653	-65.925	1.38039		58.3206	56.0766	-84.6146	6.23343		80.6421	61.8651	37.4321	5.9309
	889	24.58	18.83	0.80299	0.98561	0.13919	0.095899		82.3863	67.2819	-10.6805	39.4274		61.5889	56.4633	71.3979	0.552255		57.8032	67.4384	-12.5457	5.77513
	889	23.489	19.408	0.7875	0.96475	0.23771	0.11289		73.9601	81.4262	18.6884	9.60807		50.3191	57.0679	-34.146	0.688582		67.9974	68.9796	56.6948	1.81819
	889	21.058	19.895	0.79337	-0.76022	0.64566	0.072048		56.5051	39.5975	71.4247	6.61909		66.1349	57.1536	-89.1066	4.68165		54.6955	69.375	-7.00133	5.97687
	889	25.341	20.185	1.0049	0.041856	0.96524	0.25798		69.6571	39.3691	-59.6206	46.1099		43.4024	57.8587	89.7865	11.1575		62.6549	70.1365	-25.251	29.012
	889	24.579	20.161	0.95473	0.2874	0.89926	0.32974		73.1231	41.8871	71.6188	31.867		67.1527	58.0075	24.9609	35.912		70.8478	70.4754	-42.3496	6.75644
	889	39.221	23.952	1.0745	-0.13746	-0.31523	0.93901		82.9455	44.7394	22.2449	31.673		65.5613	58.2415	-70.9647	7.91971		61.3529	70.896	-29.5242	2.23315
	889	17	30.349	0.8246	0.75146	-0.59262	0.29003		47.7203	45.1776	6.80278	15.0772		48.7685	62.451	-62.5618	4.36289		50.1616	71.1231	-7.16211	14.1935
	889	21.686	34.372	0.75066	0.86668	-0.34855	0.3569		58.1602	45.3954	-82.0573	3.81839		65.5392	62.3495	4.2664	4.34635		77.0571	71.0767	-15.0083	1.60049
	889	29.609	38.348	0.78814	0.073903	-0.96362	0.25685		80.3479	46.939	-31.8688	28.8258		66.713	62.6218	35.6512	2.03772		73.24	74.2878	84.4942	2.63353
	889	22.84	33.852	2.5749	0.54618	-0.31263	0.77714		83.0521	47.7081	-26.7802	53.3307		62.5537	63.191	-74.5144	3.7093		64.0402	75.6327	71.6094	8.66981
	889	27.572	25.215	4.1115	0.38925	0.43282	0.81311		78.5151	50.7661	10.4801	42.1499		65.0709	64.6231	-66.5659	1.97695		67.2678	75.8669	-28.8383	4.70177
	889	32.317	25.277	2.52	0.84049	0.40145	0.36389		46.0657	51.3977	17.6215	15.461		46.9231	69.076	-47.2927	2.73361		63.2384	34.1993	63.8249	14.3574
	889	27.659	25.99	4.1549	0.67038	-0.47193	0.5726		53.6527	52.0145	55.6831	13.4161		42.3146	37.0927	88.9699	12.5719		57.3767	38.488	-59.6085	8.39062
	889	27.684	21.658	2.2754	-0.41248	0.87333	0.25916		46.8401	55.2206	25.8341	8.40173		58.1631	47.8155	81.5002	19.4876		64.4961	34.5733	-17.886	2.32669
	889	27.055	29.037	3.2647	-0.98535	-0.1317	0.10833		41.6162	57.5081	9.21658	45.7617		50.8092	50.8364	89.8157	12.3453		58.5071	33.9714	-19.388	0.212532
	889	30.209	25.507	3.5013	0.36521	-0.92994	0.042942		82.8145	57.6352	11.4935	25.1062		40.2541	56.1953	-84.2257	12.9844		60.0502	36.6553	-33.0614	1.07651
	889	32.289	26.887	3.3585	0.38855	0.92142	0.0049105		83.9134	57.8631	12.9219	7.82282		47.1335	47.7353	12.0924	28.044		66.4136	38.1561	50.5057	5.60326
	889	25.692	24.681	3.7001	-0.90215	0.18748	0.38855		84.2477	61.6355	22.3706	15.8949		61.1203	50.1755	36.3081	21.993		46.8049	43.4981	61.1518	0.250694
	889	26.641	28.286	4.4189	0.17972	-0.92331	0.3394		41.8201	61.707	-26.8011	3.25183		42.4544	55.8907	-78.4855	38.3296		60.3921	38.9259	20.3653	10.3083
	889	32.727	27.721	1.9647	-0.61772	-0.65185	0.4399		82.5761	62.6757	0.207543	18.7795		49.4495	27.9334	27.9897	4.33894		65.8111	39.0948	-6.39529	5.96998
	889	27.024	25.713	3.2615	-0.70074	0.65159	0.29051		43.0747	63.5301	5.27707	13.0568		55.5627	29.4659	58.9843	32.8173		70.7455	39.6278	-44.4194	0.101987
	889	24.407	27.983	3.8408	0.77483	-0.36224	0.51809		86.2283	64.3744	69.7831	13.5819		49.4064	31.5958	-80.6321	2.31994		61.6715	39.9982	23.4342	5.54694
	889	30.603	23.428	3.9579	0.74618	0.66538	0.021992		50.9815	64.0125	-13.1543	2.18002		54.2589	32.7265	71.0397	0.0365339		71.9401	40.4096	-41.7749	6.82603
	889	24.658	30.941	0.91828	0.62602	-0.74627	0.22621		43.854	65.7764	-8.52593	9.19124		63.8159	34.6539	88.6423	33.395		58.1141	40.6004	53.4538	1.96374
	889	28.767	30.475	3.3643	-0.040528	-0.776	0.62943		41.3958	68.2915	-29.2039	0.856019		43.8408	35.0114	-67.5701	13.4388		63.1022	40.6479	35.1933	1.01881
	889	31.751	28.311	3.2866	-0.56376	0.19903	0.8016		80.5375	70.3297	17.5491	33.3295		51.1543	35.7867	42.1292	4.78708		69.5122	40.59	-27.6287	6.36748
	889	32.126	25.705	3.4145	-0.55456	-0.80566	0.20825		49.0241	70.5588	-15.6855	11.3497		52.6337	38.6581	-41.4271	4.2277		65.5188	40.5856	32.3393	11.3075
	889	24.525	26.629	0.92731	-0.70645	0.7076	0.015158		81.8235	71.4592	9.46796	28.1465		37.6507	39.0601	-87.0369	15.9073		72.6627	41.5425	-57.7771	3.47582
	889	28.043	22.277	2.5158	0.54512	-0.81797	0.18377		56.5228	72.9181	-29.2923	34.4339		63.9735	40.591	-64.8307	22.9052		64.3584	41.4378	25.4651	11.56
	889	29.088	25.443	3.1363	0.1798	0.43537	0.88211		71.1063	74.8538	22.2889	11.813		45.3116	41.6102	25.0496	25.6138		59.1323	41.9176	34.243	8.08954
	889	34.363	24.742	3.2401	0.99715	0.073962	0.014688		63.1228	75.5046	57.8914	0.693311		59.2676	43.4885	54.1613	4.79917		57.0317	42.583	-61.2645	6.94094
	889	31.044	22.94	3.5647	-0.33134	-0.6106	0.71929		65.2175	75.9056	89.2419	29.7691		40.2799	44.6408	82.1979	10.0703		58.2329	43.1313	-46.7	3.17662
	889	26.925	29.605	3.9477	-0.21033	0.063067	0.97559		46.1496	76.1515	-1.72471	26.6793		28.7657	44.8892	59.6913	13.8302		57.4553	43.0613	-60.5101	0.927093
	889	28.323	32.74	4.2463	0.69628	-0.67568	0.24219		45.2284	76.3637	32.7286	2.99529		41.6689	47.0177	-84.7259	15.6096		69.2891	43.0921	46.2193	13.648
	889	24.642	27.503	5.1325	0.87094	-0.41812	0.25813		72.8604	76.4207	23.5255	4.23158		32.0776	49.8243	50.5064	10.036		53.9846	43.1066	-7.36835	2.01374
	889	25.835	32.846	1.0936	-0.23318	0.6471	0.72587		69.674	77.7263	36.6639	8.56527		29.1622	49.7312	38.6243	6.38692		52.4903	43.7567	-35.4996	7.35078
	889	32.377	23.752	1.2176	-0.37219	-0.92165	0.10974		58.6272	78.7932	76.465	4.99309		37.0804	49.9352	15.221	10.4702		74.1063	44.3142	69.7531	4.6308
	889	27.141	27.202	3.2704	-0.1844	-0.793	0.58064		53.9482	78.7983	-58.3956	1.85671		26.9894	50.4614	-76.847	1.8662		65.2786	44.2728	58.3038	4.07899
	889	23.076	27.583	2.9836	-0.92583	-0.27709	0.25701		70.5963	78.4622	24.2418	7.90978		66.3618	50.4655	65.6642	4.2935		42.5951	45.4193	29.7647	0.990836
	889	33.171	28.024	4.7142	-0.15253	-0.082889	0.98482		55.8172	81.1269	86.7269	6.20291		58.6319	50.7148	77.3306	2.43117		73.4161	45.7896	-56.4628	10.944
	889	27.009	23.432	4.1334	0.47537	-0.859	0.19012		68.7297	80.6294	46.728	22.362		56.0259	51.4925	43.6904	2.92093		76.8265	45.6184	19.9491	0.271772
	889	28.592	25.24	4.3602	-0.48687	0.66829	0.56244		67.8835	81.7975	54.065	10.1742		41.0094	52.3601	56.3626	1.2452		78.9408	46.0449	49.7781	2.25347
	889	29.633	25.945	4.6179	-0.22018	-0.69579	0.68367		58.8222	82.0726	42.2459	12.5913		69.4388	54.1706	-77.0242	2.54731		70.7029	45.7923	-65.5288	8.1948
	889	36.231	23.369	0.77183	-0.22861	0.92944	0.28962		69.1141	82.9837	62.5796	51.6356		37.6602	55.5234	10.9283	23.1803		49.6234	46.3535	26.5604	2.98018
	889	32.091	33.968	0.93507	0.17116	0.91166	0.37361		52.9841	37.9796	-46.256	16.188		60.1083	58.6294	89.9316	1.98049		74.4248	46.552	-38.4916	10.2341
	889	35.975	24.277	1.0431	0.50672	-0.78757	0.35067		63.0217	41.2802	72.5631	6.59038		64.1425	58.8219	26.5574	5.59638		56.8478	48.4545	-32.4987	3.86684
	889	30.974	26.976	0.9728	-0.098113	-0.99441	0.039012		74.2934	41.7586	-89.5387	41.4633		55.7612	61.3977	-78.3119	6.74049		53.6848	48.9734	-55.6544	4.68537
	889	37.009	31.086	1.1674	0.67586	0.17946	0.71485		46.2425	43.5684	26.7543	10.7116		58.8709	62.8691	9.99703	15.0385		55.7661	48.4744	-64.0766	10.0586
	889	24.468	22.545	1.3993	0.50976	0.46611	0.72311		50.0329	45.456	-2.38258	77.6655		67.7861	62.7606	63.1406	18.3851		80.3111	49.1258	65.0447	9.19049
	889	29.592	28.261	2.415	-0.31642	0.0269	0.94824		50.7556	45.6846	46.1197	24.0327		47.3923	62.9802	-36.326	0.333361		62.7953	49.097	-89.8602	3.05562
	889	35.381	30.82	3.1982	-0.49752	-0.59249	0.63359		70.2216	47.4903	80.6139	8.44579		46.2038	63.7442	-59.5507	42.0025		71.6808	49.4984	-41.4823	6.22334
	889	35.639	28.102	3.4958	-0.51633	-0.85566	0.035376		50.121	47.2458	38.977	35.4225		56.018	63.9816	-30.4468	1.89125		54.7129	49.7936	-49.2992	9.64539
	889	26.968	27.553	4.4528	-0.24661	-0.3685	0.89632		68.8664	50.2782	-48.5039	24.4296		54.3238	65.3494	-22.7214	8.10517		59.0163	50.0702	-33.0034	7.39153
	889	26.942	25.717	4.6488	0.59812	-0.77507	0.20375		77.1585	51.5005	-79.169	17.3724		44.0095	67.7855	-3.05883	0.16423		50.3816	50.6632	-20.4845	0.282053
	889	24.453	26.731	5.0838	0.8679	-0.16845	0.4673		79.8334	55.8347	5.16372	4.2556		39.2402	68.4262	-18.6915	2.27551		59.2937	52.457	-69.2353	8.37223
	889	27.357	26.779	0.9066	0.69999	0.5217	0.48769		68.8925	56.8089	-41.8285	41.3378		52.3226	33.523	-45.2661	19.0931		61.3757	53.4263	71.0904	17.2624
	889	32.121	27.292	2.3145	-0.51147	-0.017976	0.85911		82.5863	59.7934	11.3649	2.29208		28.1165	44.9917	-14.8458	28.485		51.7703	53.0136	-23.9586	3.5471
	889	22.574	28.761	2.7355	-0.45042	0.16233	0.87793		42.6881	62.5907	41.7457	16.8361		29.2855	48.2118	-62.6879	36.3968		49.7129	52.937	-44.8867	2.28477
	889	36.846	27.858	3.0903	-0.80668	-0.04668	0.58914		46.9009	65.3681	0.108821	7.00044		56.1098	54.5681	-85.7405	38.5821		73.4761	53.7945	22.3312	7.98689
	889	27.117	30.906	3.9401	-0.19314	-0.75642	0.62492		51.1715	65.924	-3.34373	60.7391		63.1017	55.8288	9.71841	3.29367		63.4991	54.1979	-32.3726	4.13541
	889	27.628	23.813	3.9758	0.68232	-0.58456	0.43901		82.9917	69.9937	20.1598	17.8034		42.9036	62.2799	68.5377	9.17639		70.1032	54.4193	24.1898	10.587
	889	24.77	25.344	0.81823	0.75796	-0.64762	0.077983		51.3926	75.7157	-46.1734	31.5951		40.9834	31.8625	52.9414	0.481989		71.436	55.1098	42.1434	11.6171
	889	35.078	30.399	0.77165	-0.67761	-0.72758	0.10711		47.2288	75.7011	-54.0673	36.7243		53.4543	33.9147	55.3972	5.89857		49.2842	55.9417	11.9898	6.11437
	889	29.658	18.524	0.77979	-0.7907	0.56727	0.2302		52.1149	75.9284	-50.0394	15.1412		56.626	36.781	-2.00278	9.1497		69.6571	57.2141	87.8598	7.79341
	889	28.518	34.31	0.87778	-0.44451	0.8905	0.097074		52.707	76.2004	-57.0882	9.74637		42.4856	39.5589	72.2885	4.05374		79.2962	56.9035	52.6464	4.45601
	889	21.129	30.571	1.0034	-0.8391	0.48881	0.23869		52.1666	76.9652	-55.4645	22.2643		32.9858	39.7846	-21.6642	0.647075		78.7923	57.3996	60.8145	0.172142
	889	20.092	22.769	2.3976	0.8616	0.42094	0.28364		74.451	80.2973	39.2403	26.0357		67.9183	40.1686	-17.2052	3.90084		70.6323	57.2421	-38.43	15.4118
	889	23.835	25.254	2.18	-0.74158	0.27912	0.61005		67.3602	80.6362	-89.2451	23.9895		66.5535	40.4262	0.706524	8.59645		81.9988	57.7343	50.2141	0.762813
	889	31.273	22.59	2.5549	-0.40848	-0.29111	0.8651		61.8586	81.4234	82.5929	32.9799		58.8217	41.8318	-52.0253	11.5382		66.2539	58.1772	-72.7134	4.09402
	889	19.929	30.11	2.751	0.88749	0.010852	0.4607		69.5397	81.5664	42.0924	15.5315		39.5382	43.1659	-72.8328	0.19649		41.9057	58.2964	44.8574	2.84786
	889	23.6	31.535	2.7653	-0.14083	0.32717	0.93441		72.4466	81.4953	41.2403	34.0048		43.5907	43.5231	30.7758	3.89895		48.9637	58.4991	74.4933	0.428909
	889	28.601	21.207	3.3425	0.32377	-0.7148	0.61987		81.773	46.6832	-18.2834	48.8208		32.8412	47.3179	-36.8086	9.24526		65.3439	58.6806	-58.3554	13.499
	889	25.135	25.366	3.2787	0.86687	0.075613	0.49277		84.6816	47.2116	-7.32407	33.7259		55.483	48.3949	-88.8379	14.5071		79.4794	58.9939	15.2175	1.96809
	889	28.845	28	3.4867	0.43565	0.24653	0.8657		49.3314	47.5324	29.4993	12.536		30.0957	48.5835	-51.9683	2.30961		47.4045	59.721	-23.8408	7.32539
	889	27.211	28.1	3.5124	0.23262	-0.96916	0.081399		81.0324	49.1762	-52.0694	13.8999		41.3676	48.7639	82.9546	3.78108		80.1728	59.8358	6.83025	0.0657507
	889	23.951	31.776	3.7619	0.46832	-0.78497	0.40558		80.1011	49.6951	-28.4033	8.44868		63.9403	50.405	-53.2092	8.06407		41.2449	60.3314	10.028	6.77176
	889	32.106	32.649	3.6926	-0.077901	0.72585	0.68343		78.1357	51.1777	-3.61318	54.7502		39.1083	52.149	88.1691	9.94633		80.6333	60.6472	8.66819	0.805232
	889	22.444	27.519	4.4004	0.71783	-0.67966	0.15092		46.7906	52.2004	21.3135	13.1259		63.1044	52.8445	33.4758	0.691444		59.8472	61.0446	34.4725	8.93416
	889	25.374	30.235	4.7073	0.42156	-0.83573	0.35191		82.8033	68.24	59.7419	44.9665		69.1968	58.4931	-74.3253	1.54996		42.5961	60.874	-18.8888	5.05165
	889	31.17	22.404	0.98829	-0.92037	-0.38816	0.047511		82.2928	74.3463	-10.9738	33.5223		63.066	59.3815	31.9083	7.75084		50.4721	61.045	-74.1594	27.765
	889	20.312	30.024	0.83343	0.93357	-0.35717	0.029653		61.5863	79.9757	79.1601	20.0681		69.4773	59.7581	-5.75217	31.6416		61.6477	61.6048	3.6902	4.89844
	889	23.925	34.717	0.73073	0.78385	-0.61932	0.044853		64.4989	38.6965	80.9176	27.1177		60.8452	60.3229	31.3034	0.787453		41.2276	61.8298	24.1032	0.758885
	889	26.22	35.392	0.85113	-0.74245	0.59761	0.30272		63.2252	42.4197	67.0929	35.6828		68.1562	61.716	42.6011	33.8772		58.5236	61.7951	25.9032	7.96774
	889	26.054	36.689	0.76359	-0.70965	-0.44864	0.54324		47.717	44.373	30.2886	53.254		55.0151	62.1805	-69.0909	22.1277		72.0363	62.1655	78.8223	5.5824
	889	31.389	23.458	0.83794	0.71792	0.64266	0.26756		48.0212	47.4787	79.5314	25.4913		49.3061	63.6949	-34.8874	4.51609		59.9174	62.4147	16.4852	6.34764
	889	31.907	24.407	1.1954	0.33259	0.78146	0.52792		42.5878	51.2369	30.3033	35.3105		38.8052	63.5061	-45.6447	1.29892		45.0832	63.1087	-67.2579	5.23569
	889	36.355	22.156	1.3602	-0.64389	0.56211	0.51908		70.6215	56.2819	-35.5654	61.3406		43.4684	66.004	64.582	14.1364		69.5866	63.2976	-1.57684	4.12887
	889	22.957	32.078	2.3118	0.66364	-0.46692	0.58444		85.7902	56.4521	-26.7317	85.6218		57.4298	66.4227	-61.4713	6.04418		47.848	63.5556	-84.58	7.7854
	889	21.758	29.06	2.4238	0.92003	-0.15804	0.35857		87.5934	65.3991	54.5107	35.7822		44.4036	66.6947	-41.1453	22.4832		72.6226	64.4326	-29.2684	2.93254
	889	32.287	24.395	2.79	-0.27282	-0.12173	0.95433		53.6261	80.5483	65.358	37.5742		44.8769	37.4496	-75.407	2.6787		68.1876	67.1752	21.2613	0.0590368
	889	34.475	25.796	2.5466	-0.74758	0.6638	0.022034		58.0111	44.2957	34.672	24.0934		27.7613	48.9472	-88.3833	12.4872		75.0783	67.2061	-28.5849	2.65817
	889	26.023	28.84	3.0519	0.2898	-0.33117	0.89797		78.411	58.9781	8.2929	37.1411		38.852	62.6062	-72.1445	3.84504		57.9838	68.5446	63.5669	0.118494
	889	32.992	28.207	3.0236	0.75771	0.29613	0.58153		46.1812	59.925	-29.677	37.4844		39.2612	58.263	87.5188	5.90185		63.7307	68.469	-3.58205	7.34121
	889	24.284	29.488	3.4586	-0.2922	0.046397	0.95523		46.5998	67.9705	1.38941	11.3175		64.7542	59.7433	-58.269	38.2272		59.4542	68.7101	7.03517	0.429994
	889	25.726	27.889	3.462	0.33222	0.27725	0.90153		75.116	69.5042	32.3591	37.7263		48.0631	29.5855	74.7633	6.5719		41.4291	69.0486	36.7648	3.44101
	889	32.702	24.973	3.6657	-0.6309	-0.51422	0.58099		59.2325	80.1662	-9.75351	73.5896		52.9791	32.0351	-53.2689	0.874614		51.7089	69.0823	-8.82537	4.15518
	889	22.297	28.093	3.5402	0.59316	0.21462	0.77595		65.6062	40.1951	84.0113	54.334		47.9556	35.2019	49.6293	1.10827		54.9605	72.1725	-3.30427	1.59278
	889	23.375	26.933	3.7827	0.9355	-0.10723	0.33666		81.9211	64.6197	19.2854	64.3509		49.7127	36.1359	50.6683	0.94985		68.5242	72.4447	-28.0745	1.16587
	889	33.451	30.055	3.7698	0.025666	-0.95973	0.27976		41.7867	55.173	27.4073	35.0164		39.6119	36.816	-35.4784	1.47575		50.7321	73.5758	-44.9666	0.996387
	889	23.244	27.611	4.3868	0.65624	-0.48087	0.58147		44.294	55.7101	-0.534939	36.4704		45.6504	37.6436	-84.4323	0.969405		50.8964	76.8625	50.798	22.0727
	889	34.286	29.371	4.0105	-0.47294	-0.46235	0.75004		79.9845	75.5379	-18.0428	71.5905		40.013	37.5215	-30.5775	0.587917		70.3904	55.6731	-15.186	43.9266
	889	32.209	26.289	4.6839	-0.30797	-0.94822	0.077683		62.6173	80.3684	-78.1769	66.2411		48.9005	37.9096	84.5672	39.4928		79.8092	58.3267	37.25	3.88321
	889	26.636	30.887	5.0642	-0.69661	0.5975	0.39715		64.3645	37.0905	83.4256	2.89039		45.0291	39.2944	-44.5533	18.0458		77.6182	63.2553	46.0344	0.32836
	889	37.501	20.899	0.69995	-0.52918	-0.8483	0.018955		51.1743	41.4564	82.0457	7.31596		61.1883	40.8156	-68.8547	0.214295		74.3457	66.8587	-31.9001	14.1163
	889	31.229	32.533	0.66682	0.20158	0.9794	0.011628		49.912	41.2472	13.9042	5.07567		50.2191	40.831	80.3799	2.62507		45.9169	67.5477	34.7073	1.8096
	889	29.465	27.537	0.78678	-0.43419	-0.89772	0.074625		45.8282	42.8428	24.8639	6.33744		41.583	41.9768	84.7446	0.194301		75.7425	70.8083	-17.6723	3.82995
	889	33.325	34.905	0.87305	-0.40547	0.90654	0.11737		45.66	43.6925	44.6542	8.52689		32.2316	42.1698	52.9236	4.43165		69.5853	71.2911	-55.1426	10.9856
	889	32.845	24.956	1.2425	0.93234	-0.033865	0.36001		89.3191	56.4209	26.8556	8.11262		37.1024	43.2475	42.8289	0.30978		55.3379	71.488	-4.46279	3.46211
	889	32.572	32.501	1.1628	0.28421	0.78325	0.55294		63.8431	38.2455	87.2856	15.6018		41.6463	43.8381	31.3715	8.80379		70.7033	72.4332	-74.2795	2.29966
	889	31.949	27.057	1.0153	0.46146	0.85661	0.23081		61.9651	38.8701	64.7247	33.874		38.3469	44.2497	-72.5281	6.34752		55.9402	72.5664	-46.5985	5.15705
	889	27.377	22.327	1.5638	0.09178	0.98937	0.11279		52.3863	39.1133	37.4359	18.9253		43.0684	44.3744	61.6266	3.39031		63.6366	72.6898	32.9576	3.47291
	889	20.672	30.174	2.1272	0.60299	-0.13747	0.78582		71.9661	39.2709	-37.3388	12.7284		41.7731	44.8394	25.1319	10.3636		63.5152	73.9508	-84.0275	3.40605
	889	33.007	26.35	2.4497	0.57624	0.34039	0.74302		76.6721	42.5645	-38.7632	1.84693		43.9007	45.3174	-69.9805	4.69062		70.8231	74.2672	-59.1027	0.164037
	889	24.335	31.509	2.0285	-0.5928	0.6834	0.42609		62.0292	47.4313	75.6927	10.592		59.7648	44.925	59.8905	24.3458		69.7275	74.252	-30.8426	0.821318
	889	26.886	23.001	2.1946	-0.3753	-0.73852	0.56013		81.4876	49.4141	-41.6334	6.09983		42.5568	46.1969	77.0177	8.6708		54.7573	74.6641	26.8362	3.09954
	889	26.335	29.856	2.4499	-0.11099	-0.77404	0.62334		84.2896	49.7791	-8.03205	26.2746		40.8451	46.4142	-82.0955	16.3421		51.9889	75.3819	7.80024	18.0107
	889	26.927	32.735	3.3514	0.068262	0.99542	0.066956		74.8787	51.5204	-57.5581	20.9736		38.939	47.9245	-71.1031	2.49431		69.018	76.2139	-36.5926	0.80117
	889	31.521	29.459	3.8045	-0.1975	-0.16881	0.96566		57.3386	53.484	21.7287	20.9046		32.3417	48.4766	-6.97354	0.967539		56.7261	76.3078	-7.01706	2.94065
	889	31.121	30.055	4.2301	0.077791	-0.54898	0.83221		41.1393	55.4232	1.49801	12.0895		54.8449	49.5541	67.2518	0.970181		67.4589	77.8144	-54.7022	3.32167
	889	23.943	30.594	4.2664	0.51091	-0.59687	0.61864		71.1065	63.8216	18.9926	64.5217		57.8258	51.7953	-77.278	0.551933		59.3647	33.9087	-77.2695	23.4666
	889	26.551	25.022	4.2124	-0.54871	0.0084401	0.83597		83.474	73.6985	-36.9898	10.0004		43.7041	51.6698	89.9173	21.5554		61.454	34.1106	28.9325	2.48087
	889	29.106	27.75	4.6796	-0.7354	0.67217	0.085901		61.3641	39.1882	83.9948	12.2964		64.3875	52.0446	-59.5843	6.91059		66.5323	34.5685	-28.9822	3.37344
	889	19.055	21.819	1.0808	-0.72045	-0.21462	0.65946		62.2402	40.3104	88.3535	5.81128		51.2187	55.3867	-61.958	3.48422		55.7132	36.7659	-40.0994	27.3379
	889	34.516	33.567	0.80401	-0.10729	0.97324	0.20322		67.9165	42.0628	-68.6955	26.5082		64.4858	55.3462	29.9525	21.1308		54.5668	37.2115	18.2849	3.03726
	889	29.272	26.724	0.93265	0.12646	-0.81745	0.56194		70.8953	41.0575	-46.3392	18.098		46.9359	56.5628	85.0978	10.2249		53.3504	39.2363	0.852136	3.16278
	889	23.521	28.288	0.80806	-0.87999	0.46832	0.079353		54.2369	41.8948	65.2824	10.1651		61.1917	58.4349	66.0271	0.446456		73.2341	39.974	-41.0798	1.47467
	889	30.076	31.624	0.83162	-0.42402	0.90061	0.095395		68.5234	42.6123	-80.2982	17.8228		56.6461	59.8568	-82.6172	2.31831		51.9789	50.5978	-3.45822	6.32664
	889	29.524	32.418	0.85227	0.46114	-0.85281	0.24509		74.2524	43.6641	-70.3497	9.28286		57.6092	59.9421	53.4001	25.3983		60.0859	34.3693	5.80457	2.64085
	889	32.73	29.152	0.99075	0.28798	0.91002	0.29821		46.9342	45.886	9.68687	20.004		68.9513	61.1395	89.5832	4.12135		57.0798	34.7076	-10.9045	2.33903
	889	37.682	29.724	1.1149	-0.73045	-0.63564	0.24981		56.363	46.4561	54.3964	6.98634		51.0472	60.7532	-48.792	11.7641		52.3656	38.5346	-3.43916	5.70656
	889	24.021	31.5	1.2697	-0.19143	-0.26856	0.94405		78.8337	46.0849	-27.5221	6.40612		55.7318	63.0674	-32.6595	3.88789		57.8621	39.3163	60.0839	13.0762
	889	20.121	24.637	1.5537	0.068523	0.44119	0.89479		73.7118	46.5764	-46.3991	2.10925		42.5378	63.1637	56.9856	2.8542		56.1291	40.8491	64.2971	2.72386
	889	37.594	28.124	2.0782	0.25587	-0.0082049	0.96668		57.8506	47.5328	64.6252	0.570002		54.5389	63.8543	87.3212	3.35394		61.6753	40.8899	48.0069	0.0731859
	889	22.835	33.004	1.4872	0.72046	-0.15307	0.67639		46.0832	47.2956	11.1291	18.5481		43.9875	64.5073	66.5052	0.327602		73.393	40.6398	-31.3517	27.7395
	889	36.365	24.399	2.3584	-0.36933	0.66209	0.6521		58.8981	48.1789	24.7152	15.5862		58.638	64.9444	-33.2714	6.36578		68.3876	40.855	-56.6075	4.68162
	889	23.535	28.871	2.9861	0.45016	-0.47821	0.7541		79.4836	48.7379	-32.3896	1.48483		41.4604	68.2262	83.8665	23.7526		62.8007	41.3412	50.5565	3.14161
	889	19.777	26.864	3.0154	0.65004	-0.017515	0.7597		80.0148	51.0242	0.992014	1.61667		42.176	69.2351	-18.9357	5.26163		51.637	41.93	-35.8784	6.10115
	889	23.687	30.051	3.3109	0.57162	-0.72264	0.38864		67.7454	51.5838	-77.3771	37.0491		51.5409	69.7933	-87.7848	18.1081		52.3434	42.3033	-38.3176	1.90841
	889	22.038	27.163	3.5651	-0.41531	-0.087568	0.90546		85.9886	54.2749	8.3865	36.8255		52.2104	70.7232	32.0393	17.8883		63.5749	42.6452	41.2636	4.61225
	889	24.72	33.173	3.7529	0.32629	-0.73615	0.59298		53.1806	55.7167	26.4983	10.6564		30.6251	40.4623	-63.2157	4.97941		59.6688	43.6419	-35.8804	6.35038
	889	25.945	25.44	4.1717	0.15128	-0.067697	0.98617		84.5026	55.6634	-5.82078	5.30403		60.2861	44.2406	5.3168	61.4974		63.9954	43.7181	42.5065	6.08058
	889	22.493	28.629	4.2403	0.72605	-0.44061	0.52793		42.9137	55.3686	33.6578	0.806022		62.0162	48.8118	-52.0274	9.45189		72.1821	43.8095	78.7782	1.78048
	889	26.102	26.813	4.503	-0.068996	-0.59233	0.80274		86.1702	57.3089	3.40753	4.12604		66.3139	55.147	50.199	5.91796		56.0156	43.6089	-2.17046	0.75147
	889	21.889	28.014	4.1194	0.8166	-0.51631	0.25806		55.549	60.5096	-31.4969	4.41985		50.9312	27.8148	16.8736	0.60882		54.0471	43.7424	-6.24564	5.18219
	889	23.53	28.401	4.3729	0.71472	-0.34697	0.60728		76.4152	67.1029	8.12995	42.5265		41.7956	30.9021	-80.7805	19.303		58.1766	44.1561	-19.381	3.95107
	889	25.012	31.598	4.4059	0.55643	-0.6933	0.45795		83.4578	67.3589	68.2772	35.8775		40.0865	34.1903	-38.6318	3.43887		61.1787	44.2934	-28.5338	2.47257
	889	33.842	21.644	0.81679	0.89031	-0.39944	0.21865		85.2699	67.9537	47.0846	1.4949		49.9961	34.4644	75.1165	6.31378		56.8755	44.1905	-17.5476	10.7792
	889	34.656	28.213	1.4869	0.13455	-0.096603	0.98619		85.5158	69.3754	29.7788	0.797556		46.5226	36.8622	-79.2416	22.671		50.3687	44.5836	21.4046	6.9194
	889	22.738	33.625	0.83962	-0.73592	0.67238	0.079493		84.1816	69.5079	21.1775	5.29845		31.3113	38.4204	-6.3969	8.71217		55.4044	44.2513	9.10604	14.381
	889	23.64	33.909	0.8896	-0.76427	0.48948	0.41988		83.8188	70.3133	4.29294	0.736724		49.0716	39.961	71.1774	21.2455		76.0608	44.6534	14.234	1.76316
	889	37.677	24.761	1.0472	0.10692	-0.74733	0.65579		80.105	70.9547	-2.71387	8.19867		35.9718	39.357	-19.691	9.2579		58.4764	44.8013	-23.4705	1.12905
	889	32.449	27.921	1.1419	-0.5363	-0.12327	0.83498		48.3873	72.351	-18.5344	9.63669		58.169	40.3438	68.9736	5.733		73.0906	45.0716	-59.4197	5.77679
	889	36.819	28.218	1.8168	-0.29127	-0.085785	0.95279		47.1694	72.6211	-1.71123	6.59901		43.9208	41.2815	62.6321	0.918587		72.2563	45.2658	-64.9948	5.5743
	889	24.085	35.327	1.413	0.80951	-0.23166	0.53947		44.9487	73.3349	-23.6441	9.93449		62.2147	43.0256	36.6268	3.86597		65.7724	46.1701	79.9913	2.46578
	889	31.851	22.858	1.784	-0.18294	0.232	0.95536		60.2102	73.248	57.9102	11.0491		56.9296	44.1549	-68.4883	1.72705		74.3218	45.838	-35.3551	3.74782
	889	29.571	26.836	2.7546	-0.091664	0.19011	0.97747		52.1918	73.6236	-67.7357	12.3505		37.1972	44.8017	-88.7665	1.65281		75.6263	45.8986	-21.0016	6.61244
	889	36.257	31.005	2.7617	0.22049	-0.82671	0.51762		81.7307	73.8541	-1.2603	6.29922		52.5444	44.8571	-66.0784	12.4818		78.5551	46.7647	53.0963	2.97239
	889	27.178	23.644	3.1951	-0.42798	0.74087	0.51763		49.5143	78.9492	-41.0566	3.71854		28.024	46.0925	-26.5106	1.83124		54.8469	47.5468	-53.2282	3.17315
	889	24.222	25.209	3.5017	-0.77943	-0.095912	0.6191		55.3303	39.4292	52.185	0.100236		72.2966	49.5151	-40.4995	14.7579		50.561	47.251	-18.3838	3.5687
	889	26.384	29.973	3.3508	-0.20486	-0.97854	0.022263		58.7476	39.8579	59.4291	37.1053		62.5397	49.8959	-25.5622	5.68411		72.9786	48.5101	-53.4056	10.9055
	889	21.381	27.427	3.4661	0.28432	0.35138	0.89202		59.0925	42.2546	67.9584	15.0389		68.2333	51.7419	77.9198	6.33294		44.7464	48.7854	30.0205	13.5402
	889	21.483	29.427	3.5726	0.63723	-0.50378	0.58322		51.7447	42.6845	47.4519	25.4433		69.2743	51.9228	-56.754	3.84563		57.04	49.1124	-52.6026	2.23814
	889	32.999	28.853	4.3904	0.033211	-0.22369	0.9741		79.5228	43.8138	-68.8273	43.3387		40.0738	53.6152	-63.7599	6.99931		78.3112	49.6669	66.2466	15.2688
	889	34.349	28.069	3.9153	-0.45013	0.059228	0.891		49.6056	44.3298	18.6883	7.18351		43.0761	54.4114	36.7119	2.92316		53.3548	50.2318	-17.838	1.61066
	889	32.551	29.699	4.3433	0.41214	0.75653	0.50775		52.665	45.4239	28.2006	64.3377		47.8721	55.7	83.168	2.42509		60.0631	51.1219	-53.2295	1.76044
	889	27.107	26.505	4.5032	-0.05329	-0.35756	0.93237		47.003	46.8799	33.1767	14.7543		59.0866	57.7998	-75.3737	4.49021		76.8735	51.3211	59.6199	4.60447
	889	29.41	26.681	4.6652	0.39248	-0.24929	0.88533		61.7347	49.0009	72.5573	31.9205		48.5191	57.6879	71.3734	3.41281		60.8299	52.1857	-54.4508	6.8574
	889	32.586	27.367	4.8922	-0.10458	-0.80831	0.57939		44.4262	50.4067	40.3943	37.3267		53.3322	57.5936	74.5516	7.99685		77.0189	52.4875	-67.3074	7.98317
	889	27.518	30.614	5.0027	-0.5972	-0.46368	0.65448		76.0365	50.612	-54.4954	21.7821		37.7288	59.9806	47.5972	2.75078		72.7605	52.8927	-40.3978	1.18645
	889	27.035	26.898	5.3207	0.47626	-0.77829	0.40919		70.4791	51.0056	-66.5767	37.8345		69.835	61.0821	-83.0744	3.87262		60.5501	53.4281	71.7266	2.25732
	889	32.783	20.386	0.71301	0.58956	0.80582	0.055338		43.63	51.8279	21.9452	6.7139		59.0318	66.6058	-17.7414	0.119548		49.6985	54.0125	31.8949	3.33818
	889	37.493	22.08	0.76563	0.18974	-0.9809	0.042882		44.7258	52.2762	21.8488	58.1294		53.2081	67.0634	-58.6296	0.197013		49.1311	54.3728	33.3389	2.95928
	889	30.445	18.076	0.95328	0.46263	-0.19438	0.86498		86.0213	52.7269	-20.8704	80.3997		56.2124	67.6655	-79.3072	9.87235		47.6896	54.8397	-12.7959	9.11095
	889	32.875	25.84	1.2006	0.56664	0.099936	0.81788		86.7436	52.8708	-64.722	84.6258		62.1952	67.2369	7.98926	28.2516		51.4274	55.8317	37.6933	5.27626
	889	23.117	27.667	0.91693	-0.87934	0.47597	0.014926		81.6315	53.9466	-12.5425	14.4017		46.3014	68.459	-66.906	13.6208		50.4837	55.9036	48.9743	0.398063
	889	36.254	29.59	0.78245	0.91878	0.37604	0.12012		80.4903	53.8155	-7.94127	19.0698		45.6548	67.7646	-65.3584	37.7184		53.223	56.3818	67.3075	4.31678
	889	32.79	33.296	0.85079	-0.18152	-0.93488	0.30503		46.2336	54.2553	16.8258	2.37302		38.359	69.9319	12.3156	1.09403		45.8515	56.4929	37.637	5.30906
	889	26.762	36.212	0.91758	-0.90623	0.31602	0.28084		47.8661	54.5398	9.94664	21.6448		32.5796	38.4339	-1.30329	9.05836		58.0086	56.4019	6.3204	7.9691
	889	23.439	32.272	1.2768	0.52888	-0.30396	0.7924		48.0391	55.8631	24.0351	3.47025		34.6622	49.6998	36.9375	5.60628		82.1173	56.8086	54.2971	0.127586
	889	27.56	29.055	1.0099	-0.14308	0.98943	0.023748		42.6858	57.5624	-0.848965	17.8813		58.9428	52.0278	48.4104	28.4846		44.1814	57.3764	22.5489	3.45741
	889	29.997	36.989	1.1222	-0.50866	0.81973	0.26327		84.0566	57.0945	-62.0268	46.0644		51.7206	29.0427	-89.2497	6.88611		55.7917	57.9037	52.7837	9.02297
	889	23.257	28.574	2.1289	0.53078	-0.50513	0.68053		82.6257	58.2896	11.6224	17.3042		51.0289	30.678	87.0201	0.216718		61.7678	58.2442	36.7552	10.39
	889	37.074	29.418	2.5857	-0.24998	-0.24696	0.93623		46.4376	59.4961	13.1712	9.11685		51.8959	31.7262	-76.0359	6.07847		80.602	58.223	50.1838	4.67412
	889	19.135	23.678	2.3481	0.89366	0.10679	0.43585		47.5795	59.8211	-4.02292	7.26168		50.4144	32.2053	79.79	4.66846		50.3778	58.7553	-89.8972	0.494206
	889	24.777	34.616	2.3376	0.78406	-0.41155	0.46464		88.1834	61.0543	71.5065	13.479		49.0195	33.078	-56.8147	0.973706		63.2796	58.6061	10.1811	5.90786
	889	24.373	26.725	2.7083	-0.59427	0.27843	0.75453		75.3474	61.7021	-50.3477	8.76571		41.3292	33.8437	73.7386	33.9902		74.778	59.4669	80.1022	3.0073
	889	19.794	29.477	2.7128	0.98797	0.14238	0.060284		78.7476	62.0831	1.16025	6.70697		43.5399	38.4901	-55.5331	3.97915		42.792	59.7097	54.4629	3.56444
	889	35.363	23.159	2.7903	-0.55064	0.65421	0.51846		41.6361	62.7392	20.1348	10.5465		65.178	38.9753	71.4288	3.55483		41.7536	59.7546	15.7258	1.28672
	889	29.932	29.975	3.3282	-0.41333	-0.61048	0.67563		86.4357	63.2209	39.7948	74.1415		41.1967	39.4287	34.7245	0.517316		45.6467	60.0057	-10.6542	0.297835
	889	20.585	29.249	3.1194	0.37527	-0.63578	0.6745		40.6099	63.3105	-45.4081	35.4071		42.8184	41.1743	71.041	15.5428		49.8799	60.7619	-56.8441	8.11269
	889	28.708	22.106	3.5861	0.15102	-0.81457	0.56007		59.5374	68.2495	77.7382	32.2026		34.7444	41.1914	19.9314	0.0474743		76.148	60.3571	-69.3326	1.9266
	889	32.113	30.15	3.7583	-0.34856	-0.36428	0.8636		77.813	67.6074	35.3162	40.0197		49.3684	41.4828	70.7762	13.5115		44.3635	60.7353	-70.7082	2.19711
	889	23.239	30.569	3.8882	0.33771	-0.64323	0.68717		47.6775	69.0512	-30.1373	24.8966		34.4496	43.0563	-89.432	24.1934		75.3626	61.0649	43.9344	14.4395
	889	25.882	31.447	4.1061	0.3879	-0.20522	0.89856		49.3539	68.9408	-46.7882	2.5051		67.8071	44.2214	30.0558	16.8974		64.5939	61.7913	-6.55292	0.38479
	889	29.656	28.217	3.8329	0.14669	0.37121	0.91689		81.3534	69.332	7.63861	5.10783		34.2951	46.3	-38.975	0.28067		57.9263	63.055	45.7484	19.4768
	889	29.697	24.996	3.9511	0.15347	0.43866	0.88545		45.8387	70.5025	-8.45206	21.5632		30.1951	47.1007	-42.9413	3.31975		49.2706	62.4953	-82.5582	13.0488
	889	24.54	24.377	3.8774	0.53578	0.48064	0.69421		82.0223	70.5766	-4.49292	10.0536		48.1149	48.0641	-83.6267	4.41683		59.6547	64.3729	8.36176	1.2182
	889	26.999	33.696	3.8891	-0.044486	0.91712	0.39612		47.6979	70.8958	-12.99	10.323		38.8874	49.4332	71.231	19.1515		63.5977	64.6818	-16.6811	4.53701
	889	33.435	25.343	4.1295	0.30138	0.90966	0.2858		44.1854	72.6008	-85.0968	43.1942		28.0753	50.1856	58.406	17.079		47.2173	65.5244	-76.2318	0.967249
	889	25.688	26.037	4.8969	-0.57718	0.62899	0.5208		77.8552	73.1533	56.2905	1.84677		30.924	49.3474	-77.6631	2.76173		67.9764	64.9878	-12.5987	0.397379
	889	17.754	31.541	0.81725	-0.59137	0.76026	0.26887		62.5509	74.3001	76.191	2.40131		41.3298	50.5734	17.0765	2.88553		63.8775	65.3103	-21.9365	1.05727
	889	34.071	35.171	0.79128	0.40379	-0.89365	0.19579		80.5733	74.5618	46.3509	12.4634		29.2793	51.2043	67.8171	2.09751		76.2283	66.1841	-49.1604	10.531
	889	32.321	36.572	0.86261	0.087611	0.93618	0.34043		76.1515	74.7513	41.4006	2.42513		50.3171	52.4535	82.4758	3.83007		52.2173	65.9068	-10.0989	2.63854
	889	37.629	27.864	0.7794	-0.90513	-0.4201	0.065283		46.1701	74.4323	-7.55741	10.5843		58.0474	53.1422	-39.2816	8.73147		66.1937	67.134	-19.7196	13.2494
	889	22.199	29.211	1.1803	0.86645	-0.13277	0.48128		45.4197	74.9307	11.2956	17.4325		31.9102	54.2939	50.331	3.47293		67.3296	67.6691	3.14706	4.37616
	889	26.209	29.459	0.75233	-0.59276	0.77633	0.21437		49.5328	77.0676	-19.1431	59.3872		64.9524	54.3599	41.7495	10.7515		73.4408	67.9575	-35.2816	13.4179
	889	31.243	29.571	1.1212	0.22972	0.78328	0.57767		59.2234	77.7482	50.5864	24.4939		43.2558	55.812	71.9173	0.835406		54.7055	67.8907	19.3615	0.213868
	889	21.204	29.493	1.2329	-0.59092	0.064732	0.80413		51.5911	78.2829	-68.4939	11.9448		45.0496	58.3041	-81.8403	3.64938		56.4537	68.0936	-9.54803	2.50867
	889	22.107	30.847	1.1654	-0.79788	0.058447	0.59998		76.6327	78.6066	38.8609	25.6109		63.8281	57.6815	0.810838	21.4805		78.8777	67.902	77.5145	1.57947
	889	21.503	25.651	1.5047	0.29896	0.4894	0.81921		57.2839	79.8246	-89.9909	17.1333		55.5296	59.4355	13.2186	52.9105		60.821	68.1699	-7.32692	2.63009
	889	23.665	24.022	1.9701	-0.23655	0.76375	0.60061		66.4211	81.2882	51.448	11.8888		49.6462	60.0932	-7.45367	8.05769		66.3253	70.4314	-63.9782	5.02114
	889	22.802	25.631	2.4833	-0.6968	-0.41415	0.58561		64.1676	81.4355	77.2629	24.0351		64.2989	64.1757	-41.4866	0.638412		43.4413	63.1838	-63.6626	16.1603
	889	34.697	26.935	2.671	-0.057568	0.91251	0.40498		61.5088	81.8279	45.1103	11.4822		42.4076	67.4992	83.3095	10.8645		69.1947	64.58	-31.7801	8.3312
	889	30.081	22.036	3.4101	0.0058231	0.5154	0.85693		67.644	83.1049	40.7796	30.1761		50.1251	67.1395	-38.0145	14.8406		78.5107	66.5957	82.5152	5.58467
	889	20.195	23.58	2.5934	-0.94686	0.084929	0.31024		68.4253	82.9279	60.9252	23.9294		54.7447	68.8616	-73.9308	23.9743		71.3629	67.0923	-40.6194	3.16108
	889	35.748	24.318	3.0739	-0.41143	0.84454	0.34275		70.0988	83.2747	6.56558	38.2534		53.2747	71.3662	-43.1901	15.9946		43.9327	67.062	0.435385	4.54577
	889	34.628	33.463	2.7052	-0.86242	-0.50614	0.0072182		77.0593	44.6573	-38.8739	4.9564		50.8523	28.982	61.2652	15.2351		64.9082	67.9168	70.6089	11.1347
	889	32.986	24.11	3.0684	-0.55036	-0.64568	0.52934		77.792	45.7165	-72.9761	5.42214		57.0125	53.9127	67.5107	5.24085		64.4326	69.0402	-0.471815	0.64346
	889	20.195	27.574	3.139	0.81204	-0.4033	0.42183		77.1389	46.4412	-51.1429	34.3026		50.8854	66.2757	67.6225	10.4363		69.4941	69.7353	-42.623	0.87374
	889	32.626	33.609	3.3609	-0.61931	-0.42427	0.66065		50.9048	48.0833	44.0532	27.1506		54.138	30.5046	17.4635	2.14941		73.5838	69.8493	-67.118	3.69442
	889	26.973	34.561	3.2763	0.29967	-0.85221	0.42888		72.9986	50.4101	-22.7307	71.0563		39.5623	31.281	-68.866	7.37747		65.4636	69.5547	-10.3153	4.74235
	889	24.599	27.094	3.8279	-0.53191	0.057121	0.84487		49.1308	52.2359	19.1968	2.3935		54.996	31.7399	21.191	4.98362		76.907	70.322	-20.4418	0.694222
	889	27.292	22.383	3.7888	-0.21521	0.86573	0.45188		55.1142	52.3611	45.8388	34.7088		42.3166	33.4449	79.3305	3.67454		72.5894	70.4593	-40.2641	15.627
	889	30.876	27.393	4.3557	0.31755	-0.34576	0.88296		74.82	54.5066	-42.8261	5.55592		38.0905	36.1355	72.5805	2.82838		71.7828	71.4669	-49.4902	12.4072
	889	25.839	32.531	4.2853	0.37914	-0.74854	0.544		83.1527	61.7701	8.76426	3.73711		67.8062	37.656	-11.9653	25.0017		72.7449	71.6603	-80.4993	5.17253
	889	24.745	28.448	4.897	0.56064	-0.71685	0.41449		84.0829	63.0863	29.3706	65.8428		51.4552	36.9085	43.9375	20.6565		44.4921	71.6072	27.4837	3.29456
	889	33.783	20.562	0.6617	-0.54786	-0.81304	0.19702		44.3816	68.0867	-12.6232	24.5171		51.2133	38.5643	76.4422	28.1412		71.3089	72.862	-83.8533	3.62208
	889	23.134	21.619	0.83262	-0.00259	-0.99998	0.0052298		78.8353	70.9132	18.0814	14.0792		35.2191	38.8023	-7.71135	0.15036		56.8791	73.9952	-5.19949	1.03311
	889	37.789	29.023	0.80136	-0.8618	-0.50238	0.070075		78.7646	74.0494	-88.948	44.5884		59.1653	39.995	67.4143	4.26766		55.9947	75.409	59.3693	2.32387
	889	37.454	31.984	0.83625	0.76644	-0.31746	0.55838		50.3296	75.3561	-77.3593	66.5235		40.872	40.2137	35.0469	2.82917		63.6869	76.7056	88.9903	18.2967
	889	25.174	35.635	1.0259	0.64639	-0.36306	0.6711		69.9691	77.0729	73.114	12.0502		39.0744	40.9387	-46.5931	8.14315		71.6419	78.1416	-86.8884	7.68921
	889	21.27	22.732	0.83177	0.45882	0.88797	0.031712		74.5373	77.2303	13.2756	31.5719		47.6438	41.8223	49.513	3.90623		62.3801	42.0567	14.7755	37.3892
	889	38.086	23.357	0.88981	0.85255	0.43275	0.29307		75.4869	78.0999	13.5561	59.2706		39.6233	41.7216	-50.471	5.8313		57.4991	45.7376	-55.5017	20.1965
	889	19.911	31.555	0.78851	0.57081	-0.82087	0.018843		64.3141	78.6057	83.4326	36.9832		36.5433	41.9721	28.8073	2.6746		68.8246	63.8336	23.252	28.7538
	889	23.821	32.927	0.81663	-0.9569	0.15666	0.24453		60.2083	80.37	76.6915	8.75912		53.5344	43.3172	-32.4413	16.4159		59.5261	49.3778	8.62744	60.6372
	889	30.108	34.895	0.76039	0.40359	0.89091	0.2083		62.6855	81.6699	75.1922	81.0583		63.1599	44.4519	22.443	3.2639		63.7398	34.7987	84.0156	8.22328
	889	23.856	21.652	1.0032	-0.61065	-0.73388	0.29753		63.0975	82.5071	47.8807	32.6298		38.1769	45.7876	-88.5696	10.8815		51.491	39.1728	25.6013	5.49809
	889	25.361	32.574	1.2285	0.38233	-0.0018907	0.92402		54.3586	37.9521	26.9866	8.1427		58.9094	45.7144	33.4633	9.52924		46.906	44.5072	25.3105	8.64488
	889	25.074	29.171	1.2259	-0.73395	0.64634	0.20873		68.2649	40.7184	-47.9495	21.7812		56.8554	46.9981	44.0365	9.87432		54.1268	46.3984	-43.2512	4.24775
	889	32.938	34.083	1.1302	0.13297	0.8575	0.497		66.5586	40.869	-69.4108	12.7673		43.6394	48.0352	26.3959	6.5031		55.9758	54.8794	79.3056	8.35698
	889	38.107	21.005	1.3411	0.41852	0.90153	0.10998		85.6041	49.2045	-2.08322	37.9205		50.9837	48.7272	-45.198	1.63335		62.5872	37.3969	67.8051	1.07774
	889	32.708	26.706	1.5353	0.63015	0.774	0.061912		62.0224	51.986	-86.1846	13.4362		43.1434	48.9475	-56.3132	60.6807		70.5902	38.4958	38.489	2.17015
	889	23.11	31.333	1.3664	0.52343	-0.74094	0.42075		88.1467	54.8058	-65.3387	32.7148		43.9772	49.7051	88.6579	12.9358		69.5553	38.8933	-68.8329	27.5009
	889	38.045	31.761	1.5891	0.13706	-0.52222	0.84172		80.2431	54.5121	-0.680639	21.3958		55.839	49.9766	64.9228	34.6557		55.4065	40.2639	-81.3545	5.22091
	889	24.221	32.702	1.3329	-0.49644	-0.094976	0.86286		88.2116	56.112	34.7851	43.5135		56.7746	50.4591	-86.2035	20.4372		64.3183	40.6769	26.2588	3.96333
	889	27.797	18.787	1.5236	0.65932	0.67895	0.32299		86.313	59.4632	3.86317	35.6601		27.5014	51.5515	-29.6565	14.5264		56.9574	41.1183	71.8002	3.31419
	889	23.633	28.724	1.5683	0.79157	-0.5435	0.27934		42.9948	61.8911	-3.74296	12.3545		50.9947	53.366	-80.894	2.56532		59.8001	41.2602	69.0194	1.11635
	889	27.312	37.125	1.5427	0.80967	-0.22267	0.543		85.5654	65.6576	-16.2616	55.8588		61.1704	52.9175	-2.29103	1.2463		61.1957	41.377	38.996	0.544397
	889	34.273	20.391	1.7774	-0.51088	0.67603	0.53103		46.0773	66.0371	-0.975917	19.6488		42.1028	52.722	-69.3968	3.08841		46.1913	41.9218	75.9918	3.34291
	889	37.857	24.534	2.2015	0.32353	0.56997	0.75529		43.9787	67.347	20.7283	56.3682		62.8607	53.8267	34.2801	7.54032		66.3315	42.1255	46.0466	2.74834
	889	23.941	28.256	2.642	-0.85373	0.14786	0.49927		81.1887	68.747	-81.667	20.1676		45.2702	54.5446	84.0075	17.4342		55.09	41.5889	-4.32853	6.40761
	889	25.13	31.542	2.6013	0.37837	-0.92474	0.041105		79.8604	69.7851	35.5343	37.44		53.457	55.6062	68.3159	19.1991		56.0491	42.2163	-13.2869	3.32601
	889	36.364	32.029	2.6778	-0.51546	-0.60929	0.60255		84.1821	69.9083	50.5682	38.4511		41.6533	57.5536	-50.2224	2.32029		61.954	42.5417	12.533	3.61056
	889	25.091	30.747	2.6615	0.15686	0.82155	0.54814		50.2675	71.2375	-17.1933	30.5728		42.6079	57.5185	-82.7157	2.18498		75.8589	42.3578	33.0269	12.8682
	889	24.252	34.592	2.8062	0.45603	-0.55596	0.69494		65.0241	78.6884	82.6596	8.20598		37.9943	58.6866	75.1695	11.6984		69.9883	44.4892	68.5547	4.88664
	889	19.967	26.11	2.6771	-0.37431	-0.00082199	0.9273		63.8439	79.1771	16.9858	65.8073		41.6179	58.9745	69.3337	7.96885		53.9174	45.1449	24.1121	1.94984
	889	33.825	26.357	3.2599	-0.07888	-0.16482	0.98316		61.9236	50.8381	-82.4026	4.60576		45.2265	60.1157	-84.7745	0.110982		56.7566	45.0037	-0.470835	1.6916
	889	23.598	32.461	2.9053	0.31911	-0.37339	0.87106		84.9737	53.7906	-1.50346	10.153		46.5492	60.7262	-19.9907	5.60055		58.9334	45.3062	-30.4088	0.954193
	889	20.675	24.464	2.9839	0.81314	0.17061	0.5565		70.1803	53.9083	-34.9593	58.9816		51.8278	62.3502	-59.5225	0.338725		50.6743	45.5379	28.2568	6.64768
	889	37.042	24.731	2.8307	-0.76194	0.28729	0.58044		82.5932	55.3925	25.8081	66.3971		60.6435	64.6671	-35.1371	0.969654		50.4479	46.173	33.9164	0.211436
	889	27.619	35.3	2.979	-0.58776	-0.40126	0.70252		77.6781	57.233	-3.80051	8.82008		55.4054	65.3969	-67.0945	5.13411		57.119	46.88	-41.455	5.24559
	889	26.528	22.193	3.178	0.47065	-0.87748	0.092259		87.9737	57.5691	35.8518	62.3074		59.5123	65.4097	-31.4224	3.71995		58.5542	47.2022	-36.3196	6.92283
	889	31.357	24.488	3.6942	-0.64555	-0.61547	0.45217		83.0418	66.9723	60.2741	52.9382		63.3963	66.336	76.7967	0.728343		43.725	47.5687	46.7569	3.65142
	889	31.896	22.586	3.6009	0.68286	0.72964	0.036498		85.1764	68.3758	55.8423	13.9633		45.5413	66.2664	-84.4394	0.960727		67.499	47.4746	-28.7106	3.99101
	889	28.089	22.803	3.7782	-0.034804	0.98628	0.16138		68.1382	80.8252	73.5574	4.30429		40.3044	69.3393	-18.7737	6.59142		45.611	48.3624	65.9137	11.2587
	889	27.739	27.334	4.0879	0.054348	-0.8632	0.50192		53.8998	49.0411	39.6026	42.2587		42.6304	34.9456	-43.5567	21.7619		79.1181	48.3485	46.2551	0.641668
	889	32.918	26.035	4.2753	0.45582	0.65815	0.59922		67.6547	52.1503	-72.5741	37.5313		70.8443	55.7381	-65.1907	3.14767		77.3305	48.437	28.4861	0.576171
	889	31.413	26.09	4.7381	-0.053773	0.89859	0.43548		88.2473	56.9132	41.7775	58.7052		43.6565	33.8329	-68.5237	21.9977		47.3482	48.6568	-44.0948	3.21074
	889	27.398	28.726	4.7774	0.051212	-0.94718	0.31659		85.6189	60.3208	-32.5576	63.5615		36.2702	37.9356	9.85185	0.420841		51.5394	48.5235	-3.73856	0.0830729
	889	28.089	21.615	1.1598	-0.15991	0.80737	0.56796		70.6059	77.316	-80.9181	60.3212		48.1873	40.6748	-82.5536	15.7964		45.5784	49.6126	-44.6437	5.27248
	889	19.703	21.297	0.97913	-0.79158	0.13072	0.59692		71.5921	42.3651	-62.103	17.899		36.2037	40.4194	-47.5707	9.67773		61.5376	49.6191	83.6838	5.03078
	889	39.495	26.235	0.87036	0.80607	-0.2792	0.52183		43.7153	49.9997	-16.4327	57.1988		37.6959	40.2157	-6.06304	0.0885425		56.7094	50.3496	-53.4767	7.58935
	889	27.798	37.538	0.61957	-0.94145	0.33689	0.013341		82.4771	52.8498	-1.38906	52.5163		65.1954	40.4654	-63.9718	14.0676		61.523	50.9225	-85.2062	7.10664
	889	21.622	27.412	0.84485	-0.98825	0.14594	0.045378		58.0953	38.6367	69.941	19.2592		51.1913	43.0111	-39.4484	12.7677		54.281	51.2948	-27.876	2.23635
	889	36.985	26.673	1.0747	-0.60648	-0.3517	0.71308		42.7781	59.8375	-19.1429	48.985		46.7241	43.5406	17.5413	3.94853		57.7929	52.2751	-59.6673	4.94219
	889	37.901	26.994	0.84302	0.94578	0.21981	0.23912		83.8072	60.6742	23.9101	44.9282		47.5778	44.6513	74.9826	13.3253		45.9362	53.2949	-42.9067	14.0572
	889	18.095	29.416	0.81333	-0.4043	0.87337	0.2716		59.5625	80.7464	63.9695	65.6307		48.4901	44.8476	-87.1061	3.01768		48.2344	53.4173	-13.3016	10.0185
	889	22.728	34.708	1.0701	-0.031791	-0.62759	0.7779		85.6669	46.0527	6.20515	6.54776		57.8647	45.0716	65.33	14.3628		51.5345	53.9202	-4.93381	7.78136
	889	24.739	31.997	1.3984	0.73031	-0.61281	0.30184		51.6087	38.4642	-86.1358	1.35696		62.0129	46.1675	82.1978	2.567		47.3317	54.147	-6.68356	14.4042
	889	23.777	25.685	1.4271	-0.20568	0.96081	0.18583		76.0372	40.2682	-13.2321	22.1354		47.3405	46.0739	60.4795	9.928		52.4658	55.0193	62.6648	18.7696
	889	33.351	32.832	1.5939	0.28876	0.55152	0.78258		79.3277	41.8058	-55.8295	36.3124		57.4386	46.0088	83.057	16.8395		51.7857	55.0738	57.457	0.416215
	889	29.174	37.442	1.3743	-0.92279	0.34651	0.16849		85.6268	46.7184	1.33578	8.53772		50.2562	46.0225	75.8576	2.45189		76.3185	55.0264	11.8479	5.51679
	889	39.074	25.825	1.4563	0.98263	0.15633	0.099947		85.7555	47.4018	-9.71364	8.84226		36.7326	46.6067	-78.1037	4.34529		69.475	55.4891	27.306	3.55718
	889	21.065	27.411	1.9578	0.12462	-0.73935	0.66169		89.2547	59.0189	29.3885	4.10438		54.7121	47.1741	23.3909	0.888125		60.5075	55.7268	89.4226	0.667481
	889	24.295	34.056	2.0683	0.28481	-0.33375	0.89861		60.3888	38.3767	47.5006	41.1107		52.602	47.8507	-89.8256	5.12408		61.27	55.3396	79.6285	10.527
	889	35.285	28.468	2.2628	-0.37113	-0.40229	0.83692		65.3703	38.1696	-9.15673	51.6249		60.8422	47.122	68.0973	2.07833		74.3595	55.5786	7.65366	9.1332
	889	34.607	34.088	1.9616	0.388	0.8049	0.44898		55.9203	38.5878	53.7583	50.3474		36.7156	47.9717	77.8116	0.521646		66.6267	55.9521	-79.4214	2.15839
	889	25.885	35.943	1.798	-0.9823	0.090692	0.16389		69.874	40.2639	-56.6092	7.87006		45.5432	49.1551	89.1854	0.772848		57.2773	57.3828	89.7147	4.09206
	889	31.599	27.298	2.0389	-0.49202	-0.86925	0.048198		76.5124	40.9501	-13.977	72.6064		57.8449	49.9506	86.542	18.8346		73.0858	56.8036	-59.7865	5.85396
	889	35.716	31.173	1.7455	-0.18782	-0.46784	0.86362		55.2381	40.5445	69.6943	31.0209		51.4604	49.8642	-86.1381	4.41693		63.9806	57.2487	15.0997	9.19026
	889	34.405	24.301	2.3631	0.95831	0.19084	0.21264		75.5348	42.7282	-73.2049	25.9672		59.3251	50.003	51.9667	5.94154		46.0265	57.3372	-3.97834	6.02827
	889	33.399	25.291	2.3871	0.93077	0.36511	0.019174		46.1428	46.2866	46.3201	10.6367		46.2791	50.7738	78.7381	7.15667		49.6102	59.1336	-88.78	1.43412
	889	31.912	23.583	3.5098	-0.17208	0.20265	0.96401		83.2451	48.2468	-21.1251	1.28931		38.4732	53.5211	36.9374	2.27653		68.4953	58.4042	83.2135	0.156306
	889	29.049	20.721	2.6029	-0.53403	-0.8277	0.1724		81.8663	48.3107	-24.8704	26.7411		44.2684	57.3556	79.1321	2.95935		67.1127	58.592	79.7914	2.5755
	889	24.254	23.286	2.9575	0.34736	0.12576	0.92926		72.2216	50.8703	-62.0593	65.221		57.5732	58.1402	-14.4587	5.4512		77.9357	58.5881	-8.26195	2.24046
	889	25.065	22.769	2.9148	0.076843	0.77308	0.62963		74.1068	54.4436	-33.9922	12.6286		39.0091	59.9326	42.6093	1.46891		48.0728	58.9211	28.9131	3.381
	889	30.715	32.999	3.0706	0.21932	-0.93908	0.26462		40.3295	54.4593	12.3773	10.477		46.6054	65.7359	-79.0533	4.51395		43.1604	59.0967	48.3084	8.42531
	889	31.931	34.087	3.2421	-0.36898	-0.59834	0.71122		76.9764	57.8361	-12.1673	1.19399		38.8112	65.7852	-75.8297	1.02836		51.5761	59.5472	-77.3379	0.441138
	889	25.109	26.339	3.9625	0.10685	0.17252	0.97919		88.1921	58.4961	11.4613	20.1619		43.3486	71.4653	-62.29	0.560309		53.6828	59.7659	-83.5745	1.17432
	889	20.429	26.782	3.3134	0.78651	-0.074764	0.61304		71.6492	60.5156	37.2428	41.3411		54.4939	41.8466	-0.651472	2.68719		50.8967	60.0089	-89.9115	1.61356
	889	34.866	28.765	3.6366	-0.40086	-0.37067	0.8378		88.9559	63.6564	-87.9482	4.19605		55.6299	42.2534	29.6353	4.95568		72.8428	60.0056	78.2251	4.19634
	889	30.788	28.952	3.6224	0.24193	-0.31749	0.91688		88.6789	65.1609	-41.309	6.79109		35.788	43.2445	73.9572	1.45562		75.5251	59.8228	88.1712	6.36974
	889	31.059	25.701	3.4308	-0.1489	-0.93024	0.3354		80.2044	78.6408	39.069	8.69893		43.1065	60.8333	61.9899	7.9384		67.2901	60.143	-75.3594	0.306794
	889	33.28	26.98	3.7395	-0.30172	-0.35528	0.88473		60.8224	39.8596	82.9701	35.2801		43.7486	62.0792	73.0479	7.43514		70.2163	61.1356	-84.5443	0.607707
	889	34.357	25.444	3.7565	-0.70281	-0.32358	0.63353		64.5036	41.8369	-81.1133	9.88225		50.0709	30.3848	71.6103	29.7552		81.9695	61.127	-34.9314	26.0558
	889	31.983	28.759	4.1849	-0.41115	-0.71048	0.57112		61.3623	43.1759	74.8261	11.7198		50.9332	33.4543	-85.0096	0.695278		50.9356	61.6739	-75.3384	1.04143
	889	25.35	29.011	4.8412	0.56689	-0.66505	0.48615		75.9962	45.644	-68.651	45.0859		51.2695	34.6255	53.3697	3.4419		76.5962	61.6954	79.0754	4.13847
	889	32.119	28.687	5.1794	-0.19061	-0.84446	0.50055		48.1677	46.7441	34.3402	0.953281		53.4768	39.1138	-52.0099	9.66818		52.6369	62.7564	-85.8069	15.1749
	889	28.003	26.485	5.3338	0.14489	0.98802	0.053072		59.9879	46.8632	66.9833	8.51191		43.9823	39.4316	-66.1476	24.7755		40.1013	62.6345	22.9819	21.4911
	889	38.363	22.252	0.7703	0.34855	0.85973	0.37334		44.452	47.6662	11.8977	9.73469		29.9129	39.9088	29.8057	21.5179		51.9889	62.961	88.3728	3.33713
	889	38.423	32.081	0.83703	0.38261	0.86241	0.33145		65.9955	48.8523	79.4194	16.0702		56.8545	41.8719	76.8163	6.87114		58.7865	62.6298	20.0181	4.30729
	889	27.852	35.275	0.70495	0.61126	-0.77032	0.18157		69.8823	48.9567	-39.0988	11.9246		52.9071	42.2249	17.8543	2.25098		73.5931	63.2109	83.0635	4.13459
	889	19.113	24.597	1.0311	-0.69682	-0.49317	0.5208		73.2329	48.7102	-65.2941	17.7775		63.0627	42.4688	24.7909	31.6682		80.1243	63.3449	51.3191	1.42626
	889	19.008	25.436	0.80248	-0.35366	0.90729	0.22748		77.1142	49.0514	-50.2373	15.0678		56.0642	43.8866	-54.2413	13.399		55.464	64.1244	45.552	1.59262
	889	18.896	26.669	0.74794	-0.99976	0.00086202	0.021993		52.0079	51.4539	28.3675	14.3937		58.4222	44.2518	67.8152	1.71983		63.3607	64.0425	-1.07053	11.9202
	889	36.315	33.011	1.1076	0.2666	-0.92962	0.25441		71.7563	51.2875	-43.6254	52.1499		45.2571	44.1858	23.4794	4.61051		62.1387	64.242	16.9958	11.4705
	889	24.78	36.396	0.74011	-0.55283	-0.77906	0.2957		50.8554	52.6256	40.7475	11.7182		46.1803	44.1003	47.4611	55.9011		57.2014	64.8669	37.6899	0.731798
	889	31.159	17.956	0.86901	-0.32851	-0.73663	0.59115		69.3262	52.5347	-60.1887	35.8712		49.9045	44.5505	-84.9116	3.63985		56.1713	66.1359	5.19523	4.06736
	889	18.159	24.786	0.97183	0.16249	0.89539	0.41458		55.7344	53.6083	-86.9737	20.4605		52.9036	46.0268	-66.0941	14.179		53.9894	66.7599	40.2598	3.19283
	889	25.276	34.652	1.1804	0.90656	-0.3596	0.22097		84.4196	54.5572	-21.1791	5.66875		63.077	45.743	2.97107	14.4051		52.7616	66.6068	53.1392	8.44273
	889	34.716	25.325	1.0124	0.64163	-0.73596	0.21605		51.4669	54.5516	-4.44028	31.3252		40.0456	49.1109	52.8814	1.87039		52.4622	67.3018	55.9181	1.8105
	889	33.557	26.35	1.4662	-0.10344	0.72949	0.67613		83.1041	54.4241	-20.6531	2.06807		49.1301	50.7494	81.3673	2.11692		42.8537	68.9365	-0.513335	0.589352
	889	31.228	18.483	1.233	0.11533	-0.51858	0.84722		50.0459	55.7892	-43.0127	28.5032		52.8347	53.8216	76.0934	0.000398162		53.6362	69.026	-16.8261	5.38686
	889	36.111	23.004	1.38	-0.86916	0.47659	0.13203		51.6893	56.6344	10.967	37.6043		49.7817	54.043	89.915	2.34599		80.0753	69.1836	-70.757	2.03505
	889	31.788	35.975	1.5168	0.39412	0.88972	0.23036		41.1254	59.2888	72.9962	15.0662		54.3636	57.8488	89.3028	8.92461		48.8785	70.7987	-23.3637	6.24862
	889	27.322	36.261	2.014	0.077176	-0.53562	0.84092		48.9711	59.9924	9.43532	14.9499		55.9749	56.3153	65.6046	8.30143		47.1524	71.1866	87.7477	1.43667
	889	27.014	23.978	2.0609	-0.22312	0.40408	0.88709		72.4741	60.657	34.2829	69.0457		52.0967	57.1705	55.0451	10.1635		52.2259	72.6694	-41.198	1.21633
	889	35.175	24.163	1.5563	-0.34337	0.69307	0.63384		79.0005	63.2587	8.1467	23.4035		51.1537	58.8332	-42.4849	0.317212		54.4264	73.0168	-22.3384	2.80298
	889	27.156	30.492	1.2357	-0.024126	0.48165	0.87603		42.1987	67.3755	-13.1756	8.20074		41.3423	62.3068	-65.6906	0.941182		64.2061	74.113	-80.0273	5.12125
	889	28.563	26.567	1.4575	0.48593	0.16578	0.85813		83.2445	71.6123	-3.86032	10.0828		40.6041	70.3035	23.2871	12.5728		57.5354	74.5622	-41.2539	5.62176
	889	38.322	29.805	2.1238	-0.7788	-0.32102	0.53891		46.425	77.5183	53.5262	8.50937		38.6437	38.914	71.0253	4.05639		65.933	52.9816	27.6391	5.20851
	889	18.929	30.094	2.1521	-0.030105	-0.95789	0.28556		78.8739	78.6037	31.6204	18.9199		68.3125	43.5151	44.6155	28.3994		62.6387	53.9332	-35.2239	5.16765
	889	26.478	33.869	2.4588	0.6503	-0.73452	0.19386		53.2887	81.4269	-75.9284	3.97584		32.1859	51.9404	76.4776	11.8969		60.9864	54.4036	-25.3074	8.53111
	889	32.068	22.345	2.5372	-0.34232	-0.12425	0.93133		67.5917	83.7214	46.2711	13.0487		47.1576	58.7191	-38.0422	4.93093		73.2757	55.0284	50.1909	6.60369
	889	30.765	30.027	2.9284	0.034027	-0.65824	0.75204		47.9551	42.0016	-3.78151	8.73496		64.1796	33.0068	-42.5702	21.275		67.1334	63.7366	-9.17692	7.67991
	889	36.337	29.808	3.1449	-0.63556	-0.47078	0.6119		51.7568	44.3793	56.0161	61.5883		39.4629	33.2988	-76.595	1.15628		74.4965	64.7881	-64.6868	13.6441
	889	26.377	23.179	3.5988	0.15131	-0.76766	0.62273		55.4769	44.7849	55.2227	2.07261		43.1862	37.5457	-29.7944	1.49082		50.839	66.4329	38.3155	4.00624
	889	23.436	24.283	3.4203	0.66766	0.60039	0.44018		73.1476	44.796	-53.8371	17.2892		31.3053	45.2776	-43.5509	11.2736		66.2738	69.0116	32.4748	5.46567
	889	27.684	31.792	3.6057	0.33191	-0.45018	0.82896		52.1359	45.9471	44.0081	2.56431		46.6693	48.423	39.2501	11.3092		47.4266	69.7924	-61.9757	4.34344
	889	30.896	30.585	3.3405	0.20479	-0.89098	0.40524		48.2006	45.85	30.3833	30.223		53.7873	53.486	70.9633	7.55852		46.0835	70.1224	42.354	9.1365
	889	27.77	34.178	3.5684	0.2163	-0.52213	0.82498		62.9054	47.8061	65.6868	4.65987		47.6538	53.5602	70.6376	3.30097		67.9157	70.9788	-48.431	6.26937
	889	32.051	31.397	4.0183	-0.10741	-0.54947	0.82858		45.8581	47.9224	25.5201	19.6425		49.7614	56.0581	-67.348	9.0885		59.8708	72.1735	-29.8999	2.20812
	889	30.6	25.462	4.3717	-0.22403	0.42173	0.87861		50.089	48.323	21.1808	54.0411		44.2391	59.9916	48.9221	15.2761		61.8644	72.505	-7.34312	5.97689
	889	27.654	32.188	4.6434	0.34637	-0.80181	0.48696		60.0868	48.0834	76.1184	34.8419		60.4531	61.7474	82.7077	2.1155		72.5754	73.6353	-75.3709	2.1513
	889	27.985	27.468	5.2181	0.1505	-0.60353	0.78301		47.0004	48.373	-25.7682	39.0678		53.3629	62.7032	-43.2732	6.34202		58.4616	73.3882	-37.8046	15.1969
	889	38.811	27.422	0.91877	-0.46315	0.88162	0.09074		78.9526	48.1541	-49.6716	4.16495		37.8572	64.7366	-36.139	12.1003		71.3944	74.627	-57.5196	1.83536
	889	29.518	35.757	0.70747	-0.19627	-0.97609	0.093431		84.5837	48.1747	-34.7436	6.24317		40.1975	32.1085	-39.9288	40.0701		69.5432	75.1246	-26.1445	1.22943
	889	25.362	37.039	0.66075	0.68753	0.7234	0.063197		53.543	49.8246	55.4709	34.713		34.1251	37.5608	-60.5848	1.80563		69.3729	76.8539	-34.88	0.462483
	889	34.334	20.03	0.98084	-0.30071	-0.9203	0.25025		45.5844	50.667	-17.7572	52.3128		54.3499	40.2312	84.0399	2.20048		68.0641	50.2631	-41.4753	57.7114
	889	25.331	22.391	0.87176	0.35876	-0.69265	0.62572		84.03	52.5327	-17.9798	10.8245		47.382	49.3033	51.6961	17.0936		46.5365	41.1882	-62.1138	8.86409
	889	28.597	22.31	0.9574	-0.49553	0.81068	0.31185		44.8642	54.0873	35.9808	29.8926		45.849	58.3491	-76.9951	11.1033		57.072	35.5411	-16.3645	0.614766
	889	19.472	22.673	0.793	-0.96881	-0.22612	0.10133		48.0306	55.0625	18.2821	6.84355		42.8905	59.2571	11.3584	0.348498		55.1911	36.2878	-35.0856	13.2304
	889	19.212	28.72	1.1513	-0.76997	0.17779	0.61281		48.9909	55.5161	4.09005	57.5243		42.3639	60.1274	-10.7953	0.815317		62.1172	36.3036	-26.8471	1.26324
	889	33.889	29.297	0.83128	0.57639	0.76828	0.27842		61.5635	55.7299	24.7279	60.2798		37.5156	67.607	-47.3994	0.706857		72.913	39.1023	-56.1677	0.0505743
	889	19.05	29.714	1.0976	0.69904	-0.55532	0.45052		70.9518	55.9527	-20.0267	68.895		52.902	40.7734	-43.3159	5.01138		55.3091	55.1232	78.6089	5.25273
	889	21.022	33.022	0.93792	-0.94348	-0.32709	0.05338		61.3283	56.4186	-82.4774	50.6331		33.2843	41.5549	40.1799	0.493396		60.8622	36.8781	-35.7302	1.37159
	889	29.624	25.115	1.0388	-0.90211	0.19277	0.38605		43.8268	60.1086	-17.1587	7.86955		61.1761	44.5257	-87.2005	1.7472		54.1224	38.6445	20.9043	3.60443
	889	20.927	24.924	1.5017	0.035752	0.4235	0.90519		41.2273	60.3093	-59.3333	74.019		35.969	45.6694	-80.885	3.93701		69.7323	39.6269	-42.3187	4.39368
	889	21.177	31.438	1.3946	-0.049326	-0.37329	0.9264		48.9715	62.3548	3.9682	20.8699		55.9932	46.1393	-51.6686	1.62882		54.5581	40.4319	-86.2913	12.122
	889	25.152	33.774	1.4993	0.58734	-0.79357	0.15898		43.7891	62.7528	59.7946	24.2322		53.996	51.1567	-63.3886	0.0615842		51.4887	40.0524	12.6547	15.2362
	889	35.641	25.03	1.7641	-0.72322	0.08725	0.68509		44.6406	62.9409	52.8217	63.5594		41.2644	54.9159	-77.2416	4.90654		70.2015	41.2062	-71.0959	10.8663
	889	30.357	22.614	2.3239	-0.4891	0.13057	0.8624		63.1189	63.2424	44.2407	60.2857		41.3149	56.9812	-61.8934	16.5045		60.5717	42.1676	80.4629	0.441046
	889	24.497	26.987	1.863	0.92704	-0.21693	0.30584		68.7514	63.2243	1.06625	22.9681		57.4034	56.5664	84.5473	0.531979		69.1608	42.1694	-18.7424	9.05727
	889	37.064	22.191	2.1688	-0.50339	-0.26181	0.82344		50.8033	64.7957	-23.051	16.3694		45.8318	56.1267	79.8672	5.74371		68.0127	43.6597	55.5452	6.97204
	889	27.493	31.413	2.2666	0.27969	0.92322	0.26352		41.779	64.7819	16.838	4.44272		54.949	60.1442	85.3006	1.13333		51.4147	43.4963	-19.8098	22.3098
	889	25.81	26.949	2.8226	0.85849	-0.2065	0.46943		78.8083	66.165	21.7115	3.48195		65.9682	60.2114	-68.66	6.82497		67.2952	44.3006	72.1251	4.9297
	889	28.51	27.086	3.1489	0.92199	0.20722	0.3271		48.9391	67.8128	-51.6534	12.3043		48.5055	60.9751	-0.310192	11.6195		61.9951	44.4909	-38.224	5.08797
	889	25.351	32.587	2.939	0.34672	-0.73222	0.58621		81.6071	67.6789	20.0373	6.23162		52.9718	65.4396	51.2919	31.8009		48.132	46.0692	-5.82248	4.98499
	889	27.111	21.45	2.8937	0.66116	-0.69057	0.29322		80.2735	67.978	17.6588	39.2916		41.4149	37.7504	-89.0495	1.65447		52.2906	46.311	-53.9279	12.8794
	889	27.821	33.412	2.987	0.38397	-0.72037	0.57762		41.2778	67.5157	-24.218	45.9971		39.6677	45.6316	58.4535	5.38019		68.0829	48.1495	-58.8874	1.53061
	889	30.676	21.906	3.4478	-0.26247	-0.23027	0.93706		50.3351	68.0435	-34.0484	18.7432		49.0012	28.5264	31.1317	22.6254		62.0853	48.5491	-84.255	2.73602
	889	26.459	26.077	3.4624	0.02939	0.074299	0.9968		42.9362	68.2728	-20.2596	2.27435		40.0945	47.4583	63.5878	8.04292		42.3577	48.5357	34.6565	1.5998
	889	25.36	34.56	3.1203	-0.74811	0.64757	0.14486		78.6703	69.2491	27.2663	28.8029		66.5108	52.5278	24.387	5.3876		66.972	48.7306	-68.3193	8.37506
	889	29.805	22.777	3.5314	-0.72088	-0.51302	0.46598		80.6394	71.6701	2.55916	41.1623		67.3003	54.372	29.159	1.05848		60.9466	48.9915	-48.9514	2.07423
	889	35.132	27.462	3.7045	-0.35206	-0.24133	0.90433		42.6405	72.0308	30.1718	1.12298		38.6079	54.7625	33.436	1.63796		54.4917	49.0835	-39.2077	2.89705
	889	34.098	27.187	4.103	-0.66937	0.43706	0.60077		45.1814	72.2917	-10.6019	11.9891		60.1558	56.633	-64.6562	10.704		50.396	49.2457	-10.8778	2.88492
	889	32.856	30.997	4.0519	-0.19099	-0.70808	0.67981		69.8554	72.6584	46.694	21.4006		39.7808	58.3735	85.43	5.44489		79.9787	49.7368	45.4756	5.6116
	889	28.592	26.374	4.6752	0.39676	-0.29955	0.86767		53.7864	76.6115	-64.0059	5.30099		68.2904	60.3229	-63.4971	9.16898		48.9373	51.1297	-32.9648	5.69143
	889	22.043	21.605	0.70985	-0.50113	-0.86526	0.013542		55.4248	76.2531	-40.1354	3.10147		40.759	61.3244	-60.1533	1.20623		47.5843	51.2462	-25.9773	1.8639
	889	20.387	23.036	0.94032	0.5403	0.45287	0.70921		74.1259	76.4245	5.12752	39.6689		64.1606	66.5027	-75.0968	3.75446		79.2077	51.1499	42.5605	4.0234
	889	16.921	24.845	0.74092	0.84414	0.53592	0.014621		46.935	76.6122	-25.5971	8.89583		54.8745	66.5731	14.7578	0.755545		63.5873	51.6222	15.9402	37.7535
	889	39.521	24.641	0.77804	-0.86496	0.44658	0.22895		79.2268	77.2792	35.5305	16.4944		46.6339	38.2866	-55.3674	1.53181		80.5876	51.8971	-9.78471	2.76789
	889	30.461	33.515	0.76234	0.34916	0.87176	0.34368		70.9089	77.7012	47.2195	13.9408		50.0339	38.8511	73.0372	12.599		64.6817	51.9332	29.3898	2.79086
	889	34.994	34.545	0.83632	-0.076492	0.96201	0.26207		77.5733	78.7597	41.3687	3.98077		70.2576	43.9802	20.4903	0.451502		56.3759	53.2352	-68.1806	6.41507
	889	19.048	34.25	0.75823	0.75556	-0.63774	0.14973		60.8412	79.5967	70.9192	14.8306		59.9861	42.8967	66.5536	1.45986		83.7521	52.98	17.0382	18.8167
	889	29.164	37.191	0.6539	0.2397	-0.92044	0.30876		70.4627	80.3491	46.3704	33.4629		34.749	47.4821	10.7138	0.751937		64.4059	53.5828	40.0807	1.56722
	889	35.494	20.735	0.75082	-0.15641	0.9868	0.041983		70.1473	81.1419	45.7127	0.546139		65.6814	53.2603	31.9591	4.9184		71.6546	54.3644	31.2378	0.394633
	889	19.02	23.499	1.185	-0.083162	-0.41768	0.90478		62.6458	80.8787	12.7763	40.663		59.2659	53.4152	89.8896	24.7993		58.7181	55.7363	81.2849	1.61734
	889	36.82	24.222	1.0448	0.43546	0.40369	0.80462		71.562	81.4524	54.9868	54.6751		54.7707	54.8445	-75.6823	0.221073		82.1043	55.8315	38.3868	1.16439
	889	39.304	25.524	0.84978	-0.95349	0.26447	0.14462		58.3535	81.4298	77.8708	45.1536		48.7924	54.9541	71.0397	0.30323		68.9551	56.6379	84.0946	7.84269
	889	37.006	25.907	0.85392	0.95128	0.21557	0.22042		65.7427	82.4124	-85.9672	6.82923		55.631	57.5041	53.9951	0.95076		46.5273	56.287	52.6367	10.4947
	889	19.694	25.988	1.0919	-0.97426	-0.13822	0.17806		49.962	39.9918	-80.8933	28.0396		55.7755	58.5951	79.5196	10.4273		67.5638	56.5705	75.0374	5.56242
	889	20.262	24.033	1.0054	-0.58484	-0.38799	0.71234		58.5675	40.9524	65.6417	53.6845		57.649	38.195	53.5147	9.32864		62.8387	56.4025	8.71382	5.14739
	889	25.362	31.483	1.389	0.40707	-0.17216	0.89702		73.3728	42.4047	-53.2007	30.0609		44.5304	47.4292	83.3234	5.79739		76.2936	57.1157	-53.9054	5.55282
	889	27.371	37.829	1.1576	0.97861	-0.076657	0.19089		53.2233	44.7302	43.767	2.2781		56.7896	48.3417	68.3624	2.98639		83.1208	57.825	88.5561	0.960076
	889	34.094	25.251	1.508	0.51358	0.077952	0.8545		61.1144	45.352	73.2471	9.92687		60.3626	54.0803	29.4075	2.25516		62.5453	57.1314	0.75384	13.6999
	889	25.111	36.693	1.4101	-0.89303	0.44705	0.051327		49.2729	45.8294	29.5871	69.3045		54.1416	28.2331	-10.4974	5.39183		71.2475	58.4283	78.8966	1.5402
	889	36.741	24.963	1.1209	0.61629	-0.34207	0.70935		71.5795	46.0144	-72.1988	47.8483		50.3989	42.7475	-40.8192	1.06682		55.0689	58.4783	-88.0528	5.81489
	889	35.419	27.607	1.6201	-0.39148	0.25061	0.8854		74.5356	46.4857	-73.7468	9.04631		71.719	54.9288	6.62545	6.52438		43.9955	58	9.71395	6.19897
	889	32.674	20.342	1.5141	0.95718	-0.17265	0.23237		49.1771	46.6043	33.4471	1.39301		38.6545	56.6879	-76.1443	9.7477		77.7756	58.0235	-5.98196	4.06273
	889	18.131	26.235	1.3165	-0.80185	0.38241	0.45913		50.495	46.562	36.3876	2.89465		41.0471	64.9796	53.5231	4.05915		71.9589	59.2273	88.07	6.53254
	889	20.086	23.415	1.7416	0.99254	0.075146	0.095956		48.3657	48.4757	-88.4847	2.32117		44.7832	35.2947	-66.5586	19.914		69.3601	60.2762	73.1639	5.45442
	889	31.305	28.297	1.7733	0.048749	0.35953	0.93186		57.0667	49.7629	56.0222	22.3014		30.3769	51.2174	62.0221	2.34865		47.76	60.5191	-51.9078	4.53486
	889	38.448	29.379	1.5829	-0.75089	-0.31211	0.58203		44.3941	49.4242	51.8016	60.7946		38.4568	57.9825	62.1708	16.5687		60.3446	60.542	37.6838	5.00957
	889	19.67	24.229	1.9334	0.99401	0.096656	0.050952		46.8797	50.128	40.4544	45.7813		65.7781	44.4499	-37.7639	5.23077		71.4992	60.2636	61.4392	5.51542
	889	23.107	21.346	1.8843	0.88718	0.46053	0.028777		56.7256	52.5759	33.5169	22.0555		49.3468	46.7536	67.1389	0.89152		54.7429	60.9236	-64.1044	3.55547
	889	33.219	32.007	2.3717	-0.83666	-0.52078	0.16965		86.1068	55.0474	12.0674	33.726		53.4434	47.7474	-89.0807	14.0563		52.4514	61.1329	-67.437	3.65999
	889	29.113	21.357	2.8456	-0.079274	0.91827	0.38794		41.2535	56.2867	52.034	11.9264		49.408	48.4937	-10.7934	6.83268		53.9036	61.3278	-84.4957	22.8502
	889	27.723	30.283	3.3464	0.41126	-0.60264	0.68388		49.8346	56.2852	54.7283	19.2068		49.861	50.1829	83.3314	3.07219		67.0107	61.7473	-12.0394	12.6047
	889	36.831	23.737	2.9092	-0.77477	-0.26775	0.57275		81.261	66.2006	9.62699	36.8641		29.3036	43.2248	-5.17197	1.36719		49.9997	62.195	75.8902	0.255796
	889	21.95	26.292	3.1857	0.15449	-0.2682	0.9509		41.4833	66.7203	61.2886	64.0119		52.2699	52.1866	-61.9695	8.47238		41.1214	62.5801	18.1551	3.64145
	889	22.455	25.048	3.6449	0.91153	0.29149	0.29009		52.8063	67.4758	0.547441	65.7838		52.3591	43.19	-62.2619	6.69606		61.0519	63.0793	-9.92547	1.45361
	889	31.41	26.747	3.8619	0.076959	0.33573	0.93881		49.6296	68.2569	66.6111	16.4518		51.5388	44.1906	-55.3378	25.9233		53.9924	63.7995	19.1432	4.21259
	889	29.89	28.91	3.63	-0.30927	-0.091153	0.9466		75.5364	68.3472	20.9206	27.4791		52.894	49.3789	-39.1391	1.05506		61.0174	63.7547	-15.3473	1.46451
	889	35.12	26.48	3.8601	-0.73574	-0.32508	0.59415		82.1194	68.8854	35.3759	54.8751		53.2876	72.2116	28.5058	6.79171		55.3129	64.9223	34.215	5.70822
	889	30.481	32.974	3.8453	0.08545	-0.95166	0.29504		49.3693	69.7067	-8.95811	4.24819		53.0734	50.4039	-40.3598	5.87309		42.8703	64.8592	-12.0924	1.68028
	889	31.838	30.18	4.8685	-0.081209	-0.82805	0.55474		44.6243	71.1525	-49.6719	57.4465		56.8216	61.8843	-75.7956	18.8599		50.3462	65.2396	37.9023	1.04759
	889	30.539	26.477	4.8742	-0.62442	0.58328	0.5195		46.5246	71.2565	-14.2518	22.2341		47.6007	38.7424	-51.2865	2.5359		70.3796	64.7146	-36.4483	4.13131
	889	30.373	29.511	4.9344	0.025227	-0.99123	0.12974		56.7328	72.0586	-66.0164	49.5564		51.4113	45.4783	54.4036	11.3028		41.9255	65.5296	4.54674	30.1988
	889	29.333	27.222	5.3073	-0.60593	-0.79256	0.06848		46.5276	72.1099	-0.586649	29.3098		36.521	60.534	22.631	1.0445		65.6394	66.0145	-18.3001	4.2605
	889	38.101	20.292	0.68815	0.46116	0.88579	0.05208		43.5262	72.2084	-30.0054	33.2056		47.7395	36.9459	68.6274	9.02057		55.0742	66.6389	19.5598	0.0460979
	889	36.487	20.479	0.68892	-0.27739	0.96065	0.014597		58.5194	74.9457	84.103	11.8586		50.9905	46.3813	85.0011	2.2401		58.9679	66.9761	26.1112	0.239225
	889	38.604	21.316	0.72959	0.19979	0.94872	0.24498		81.401	74.3842	46.0228	31.7237		50.5324	47.6935	-46.9453	12.9078		80.7031	67.7919	-40.5417	2.79392
	889	39.268	29.831	0.95273	-0.79254	-0.33124	0.51201		48.4507	74.645	-55.7402	8.39125		48.7498	52.7051	86.435	3.53008		47.3614	67.6709	82.4654	2.2394
	889	35.645	32.314	0.94382	-0.041714	-0.879	0.47499		79.1556	74.892	33.8526	25.4274		40.9611	35.2031	-9.81823	4.31061		59.2517	67.9977	-8.61016	3.35146
	889	27.261	18.122	1.1341	0.039181	0.58045	0.81335		75.511	75.2799	38.4065	10.4656		46.8409	29.8744	15.417	5.71195		49.1062	68.7037	-57.7596	0.542962
	889	23.406	20.265	0.97174	-0.89962	-0.30929	0.30827		49.6244	75.1561	-51.4497	6.47964		46.1727	29.0504	68.0182	37.5922		50.2592	68.7634	64.6076	2.09962
	889	36.287	28.479	0.91222	-0.98845	-0.034628	0.14754		58.6489	76.0775	-71.138	37.3889		44.8415	28.4093	5.56306	0.325618		78.5102	71.1164	12.322	3.43236
	889	19.27	32.406	0.79116	-0.56331	0.80206	0.19845		69.1321	76.6301	76.3244	19.9613		56.7986	29.1697	-44.6626	35.506		54.0069	73.8898	-29.3178	1.05372
	889	31	35.55	1.2525	-0.10471	-0.67447	0.73084		61.5163	78.32	76.7088	5.47188		56.3303	28.4809	-4.38572	2.49245		52.5152	74.1487	-4.0756	6.46637
	889	28.767	38.01	0.89377	-0.49253	0.73607	0.46435		52.2011	79.199	-14.7193	13.5174		56.8304	29.8819	33.7593	5.11432		55.4543	74.1846	13.8485	1.04743
	889	28.666	17.345	1.0189	0.84239	-0.52942	0.10051		74.7522	79.6197	59.6101	62.6269		44.7204	31.6917	-79.9546	20.1225		55.3137	76.6041	-55.9226	2.31141
	889	27.76	17.527	1.1527	-0.8004	-0.0095015	0.59939		64.286	79.8663	80.3511	12.1526		43.8208	28.9565	35.906	10.4843		71.2845	79.5299	-87.768	2.48298
	889	28.194	18.191	1.2119	0.10507	-0.60365	0.7903		56.5017	80.1473	-44.0657	71.3836		44.7139	30.1258	73.7271	4.87647		69.7065	46.5319	-59.0271	2.69307
	889	27.003	19.33	1.1305	0.20995	-0.97354	0.090169		56.8736	81.5048	66.5247	14.377		40.4181	30.0122	6.16004	1.74594		61.0249	47.1799	-34.8047	28.116
	889	37.303	23.573	0.86351	0.26666	0.82314	0.50133		69.7603	37.3941	76.315	22.6306		37.9524	33.098	67.7271	2.11243		74.0153	51.8883	-50.8638	13.1261
	889	20.163	29.389	1.3457	-0.6723	0.38966	0.62942		63.3778	39.6297	-78.1363	16.3897		38.4273	31.2141	-56.3885	4.00284		68.3991	53.7313	-87.9367	32.0603
	889	33.724	33.818	1.26	-0.043336	0.93321	0.35672		49.5857	42.7629	14.4856	42.5796		42.8899	32.1443	73.0217	0.371985		68.3813	54.6649	66.7677	13.088
	889	24.633	37.271	1.0175	-0.6376	-0.75818	0.13646		54.7887	43.2522	75.6963	32.1772		43.756	31.564	-85.2723	0.576863		74.4859	56.3069	-11.8077	13.4258
	889	27.553	27.904	1.2175	0.15674	0.92032	0.35839		53.9083	43.8486	-51.441	58.1418		43.1517	30.5017	-79.4377	11.3881		75.5722	58.2812	-57.3903	6.03774
	889	38.905	22.939	0.92862	-0.29315	-0.34619	0.89119		84.3022	46.5338	-23.8894	43.7102		57.7127	31.1149	31.7449	5.03351		76.7543	63.5219	25.2604	10.0235
	889	37.201	23.516	1.8181	-0.083761	0.68122	0.72727		45.1178	47.0945	5.51456	30.3516		55.8351	30.4945	10.6475	0.151571		46.3393	65.227	-70.854	4.25672
	889	18.348	31.154	1.1807	-0.15132	0.98849	0.00039224		47.649	48.8592	80.787	2.1269		60.9454	30.9794	81.9663	18.6778		78.029	64.4013	10.5984	3.08333
	889	33.242	20.931	1.5258	0.96772	-0.15399	0.1995		56.1236	53.8955	36.149	26.6985		61.9795	31.4908	-83.2368	14.3617		70.9712	66.5207	-41.4159	2.9711
	889	38.506	22.348	1.6007	-0.10767	0.95113	0.2894		79.5657	55.2863	-4.78967	0.366178		61.8438	33.9279	-87.6773	5.31485		62.1328	68.1471	-10.6142	22.9357
	889	24.331	25.778	2.0067	-0.33843	0.31357	0.88721		62.1265	56.1904	88.86	38.9839		61.4986	35.9769	-39.1589	6.30941		67.5894	69.8123	73.5144	18.867
	889	23.461	30.339	1.763	-0.26229	0.22375	0.93869		40.8314	58.6431	15.476	36.2663		62.4082	38.9738	-46.5024	46.675		63.2883	69.474	36.0388	3.42945
	889	33.348	24.267	1.8132	0.94312	0.33244	0.00078257		48.2933	66.0531	-0.881766	43.7054		63.1073	35.7541	61.9684	10.99		61.5466	69.4732	0.346193	1.73937
	889	38.21	27.031	1.9102	-0.74244	-0.26398	0.61571		82.1852	66.4848	18.6238	3.24475		59.6467	30.5223	0.263984	22.0474		79.5935	70.6049	-34.8904	15.8552
	889	32.509	28.647	2.3564	-0.28036	0.14273	0.94922		84.2895	67.0646	45.0679	50.7528		60.4073	31.8103	66.2206	31.9352		51.9618	71.1918	-5.58752	7.562
	889	21.1	28.058	1.8756	0.072465	-0.33193	0.94052		83.7932	70.9758	-6.47696	2.53591		60.3325	35.7808	-42.1671	25.8488		71.9877	72.7801	-79.7732	0.263663
	889	22.654	28.045	2.0319	0.68547	-0.1956	0.70133		59.724	72.7711	-45.4545	33.715		60.6561	37.9876	78.1601	19.4178		55.2958	73.4794	0.174665	18.5846
	889	33.714	21.591	2.0988	0.95437	0.28203	0.098159		49.5509	74.1438	-39.0481	36.2942		58.9168	31.2947	86.9016	30.2644		56.5594	75.032	67.4495	4.37086
	889	24.571	23.856	2.7058	0.36641	0.0043974	0.93044		48.9768	75.251	-74.8526	36.9849		60.4186	32.8142	54.477	1.26404		64.801	75.5667	74.2827	2.45654
	889	33.697	27.984	2.3593	-0.79786	-0.59329	0.1069		76.8197	76.0882	32.4012	2.21038		63.0162	37.428	20.835	5.55253		54.9269	75.9969	-55.2012	1.72883
	889	31.289	31.26	3.1607	-0.011019	-0.066223	0.99774		67.7716	39.2294	-54.701	31.3245		56.3902	38.0724	-77.0181	49.461		66.0641	75.6591	-12.7436	1.14144
	889	28.836	22.343	2.6835	-0.44864	0.89346	0.02112		75.0968	43.4728	-31.1489	27.9724		57.0355	39.2049	62.0949	12.4677		53.2989	75.9792	-62.5365	3.62567
	889	29.314	35.588	2.7964	-0.0072802	-0.80553	0.59251		75.789	43.8345	59.5307	84.0651		62.568	36.7351	3.39877	9.47469		67.5778	76.5055	-31.3064	4.35001
	889	35.43	30.136	2.7834	-0.54425	-0.56259	0.62233		87.3034	53.7239	7.71702	31.6093		57.0543	34.6008	60.1767	18.4128		66.4905	78.0389	-68.5548	1.18927
	889	30.128	26.388	3.1574	0.24343	0.033629	0.96934		41.5411	54.348	-17.3844	59.9691		61.7132	38.4139	-83.3926	13.1916		64.1369	78.9234	77.8676	1.44129
	889	28.152	30.981	3.2459	-0.21127	-0.049776	0.97616		86.5275	56.2656	-51.795	81.5171		62.7473	34.2191	88.0233	2.60444		63.4555	79.2474	73.1006	0.610954
	889	30.105	27.316	3.5514	-0.48405	0.17278	0.85782		45.9078	58.6595	2.99281	20.681		64.0102	38.4695	63.8675	1.37804		66.6445	79.1006	-62.8166	21.8472
	889	21.527	25.736	3.5533	0.70008	0.56712	0.43389		85.8721	67.9126	29.1078	45.4695		63.1957	33.2629	-60.6373	22.8878		66.5323	80.129	-47.728	16.1116
	889	26.18	34.303	3.3737	0.39842	-0.73294	0.55141		41.1496	69.4932	-3.10857	38.224		60.2028	34.0073	16.9617	26.8751		53.1072	70.4144	15.3559	4.71532
	889	33.57	32.545	3.5361	-0.21273	-0.93448	0.28547		54.7703	73.8985	-66.6886	41.0279		58.9774	34.3222	-48.093	18.9763		56.518	37.8649	-75.733	1.02832
	889	31.464	33.486	3.6959	-0.23395	-0.66722	0.70717		77.7987	78.9882	11.4529	41.7703		63.1017	32.4394	-55.1229	30.0106		58.084	37.5192	-44.1675	1.02205
	889	30.36	30.698	4.6485	-0.0018755	-0.93699	0.34936		72.0856	82.2804	46.6266	37.4414		59.3914	35.6316	-74.5042	3.08432		73.1939	38.021	-27.2151	19.597
	889	26.93	31.693	4.6756	0.35184	-0.47237	0.80813		60.4489	44.0686	33.4696	61.4878		59.5592	38.3088	52.3423	20.4146		53.0143	47.8759	-61.2509	3.85272
	889	31.069	30.658	4.5745	-0.084942	-0.56652	0.81966		48.8994	44.6224	47.4552	66.7683		47.4565	32.9508	-17.419	10.747		56.7688	53.7942	-62.3121	3.81921
	889	18.719	21.141	0.80458	-0.51519	0.83621	0.18796		72.9511	47.1462	-30.1036	60.9679		46.638	30.867	9.82598	2.40578		69.5771	37.3548	80.7479	3.89036
	889	16.9	22.332	0.7448	0.47556	0.87065	0.12575		44.4509	55.0816	6.69109	22.2123		45.9605	32.4603	-18.5581	20.1541		49.081	39.7037	42.6918	4.56316
	889	39.843	23.449	0.68797	0.25319	0.9661	0.050401		84.6482	69.0462	26.2245	40.0014		58.1274	32.6877	-26.3152	10.5227		58.8879	40.429	76.9314	4.65287
	889	29.686	24.2	1.1081	0.5087	0.62209	0.59517		77.9655	74.7049	0.895328	34.4675		56.7667	31.9718	27.0424	3.97103		48.5479	41.1715	43.4442	1.57983
	889	18.351	28.75	1.0374	0.15721	-0.2058	0.96588		54.6145	38.6943	40.8739	70.1169		56.8303	33.2562	13.4588	8.18103		57.917	41.5747	61.6211	3.54948
	889	16.683	29.708	0.71388	-0.82151	0.57002	0.014254		74.027	44.4672	-55.4484	37.0723		35.6097	32.8365	-83.6969	7.45989		54.4528	42.2321	36.0805	6.6724
	889	39.584	30.771	0.69811	0.87684	0.43526	0.2042		70.0609	45.3227	-47.0392	60.5509		34.7919	33.657	82.9724	10.4909		59.4737	42.9472	-29.7109	2.38437
	889	17.511	23.438	0.76675	0.74128	0.65688	0.1379		84.8057	54.6076	6.05022	46.4837		35.4601	34.4866	-78.7626	4.85753		63.294	44.0657	41.3312	0.0334551
	889	29.768	26.157	1.1984	-0.054816	0.43268	0.89988		51.0543	59.2305	14.9764	45.9603		58.2269	33.6663	-34.9766	5.94155		77.4486	43.4154	38.5003	6.30879
	889	17.249	26.936	0.84578	-0.58573	0.81051	0.001372		57.3402	81.0062	29.2968	44.9559		34.2828	35.7354	-73.8814	23.4829		51.0625	44.1695	22.0251	17.659
	889	26.193	34.095	1.0297	0.083858	-0.57015	0.81725		49.3458	71.0993	-35.8763	6.16046		34.1207	34.3001	64.3602	3.23401		78.2623	44.3783	-85.6767	0.12261
	889	34.371	36.276	0.86875	0.36007	-0.89047	0.27823		45.516	56.0036	-19.0514	72.2288		66.8932	35.4146	-37.4439	19.0802		59.894	45.7852	-66.879	3.00891
	889	27.882	19.347	1.0444	0.16653	0.60771	0.7765		53.88	36.7327	-56.1438	3.96973		37.0482	34.5341	-32.8079	11.3767		42.5128	46.2522	34.2876	8.2702
	889	32.516	19.563	0.95715	0.032942	-0.88298	0.46825		55.3411	37.0363	18.3154	4.45044		32.2263	37.6419	33.7817	31.8863		69.0591	46.3259	-45.1344	6.75758
	889	17.254	22.917	0.80789	0.92114	0.0041838	0.38921		48.4185	40.1198	-28.4849	0.650614		32.8086	35.7988	77.3936	25.0886		46.7247	47.3062	65.4631	5.9031
	889	18.082	24.103	1.2148	-0.49834	-0.026428	0.86658		46.7327	42.3482	37.9051	6.30663		33.1776	36.856	-78.0342	9.32153		61.7942	47.2988	-53.6671	10.8497
	889	36.96	32.917	0.89994	0.36244	0.67058	0.64727		89.301	55.3012	48.9194	4.40529		35.5761	36.1725	-89.8679	4.46104		73.1346	47.2747	-62.8416	11.6834
	889	24.652	23.77	1.2132	-0.69889	-0.47886	0.53127		79.9244	41.6037	6.70522	43.0466		67.8249	36.5341	26.3203	0.189007		43.1319	48.1605	45.3227	8.91626
	889	25.369	26.916	1.3161	-0.74283	0.37726	0.55306		51.2803	43.3194	76.1573	0.268432		65.9248	37.4816	81.9012	19.8332		75.7318	48.1686	-7.25241	4.99094
	889	27.421	32.997	1.166	-0.17255	0.96839	0.18014		63.0257	43.3959	81.5753	23.8746		67.6068	38.8962	-21.4943	9.80897		49.6909	48.6724	-4.74659	5.32222
	889	31.229	33.207	1.1407	-0.40656	-0.8647	0.29498		69.7029	56.2407	-3.08632	41.0972		68.8459	38.5821	-3.84566	18.9392		67.547	49.6114	-3.70185	7.01832
	889	26.653	33.306	1.2972	-0.17201	0.26861	0.94776		88.5906	62.6464	-62.2135	29.5909		68.9975	39.7407	28.6555	12.5948		42.6326	50.6495	56.5622	9.53031
	889	18.251	23.244	1.6381	0.8852	-0.26658	0.38126		88.383	66.371	-22.8157	15.001		63.3496	39.3244	-87.1099	5.15677		53.313	50.9069	-15.2513	2.74557
	889	35.319	22.298	1.3401	0.44615	-0.8801	0.16238		58.3026	37.0423	82.6567	0.12712		63.145	40.7414	-76.1602	1.83137		81.0561	50.796	28.063	4.13007
	889	27.352	25.329	1.6932	-0.36176	0.096131	0.9273		66.2745	39.7701	-82.6205	19.5407		51.6783	40.7728	-3.67736	14.3856		62.9412	51.2579	-12.197	78.6181
	889	24.176	29.722	1.6774	-0.061545	-0.032995	0.99756		77.9313	42.0846	-26.6778	49.4563		51.3617	39.8745	46.604	0.466062		75.0769	51.87	-42.8531	5.26017
	889	28.937	28.347	2.1246	-0.0024256	0.059793	0.99821		74.6791	44.458	-65.5231	32.2535		28.5074	42.587	14.5068	25.8278		78.2663	52.3735	38.5892	1.69614
	889	30.062	25.78	2.4687	-0.32524	-0.42678	0.84385		60.272	45.0732	71.0087	3.646		29.378	42.3713	-28.0875	17.3071		40.4762	52.8506	-46.3188	5.82803
	889	24.557	32.281	3.079	-0.043337	-0.18825	0.98116		71.2926	46.8799	-21.4023	45.0991		29.8702	41.3241	46.707	4.2374		62.5253	52.5925	43.5501	0.416832
	889	29.45	34.58	2.4682	0.45509	0.89029	0.016704		71.7266	47.7078	-40.3592	50.9106		61.862	41.4654	-63.4023	13.8864		81.8531	53.0985	-3.36488	2.36974
	889	30.388	34.485	3.4871	-0.21427	-0.59427	0.7752		50.1479	50.4541	34.5767	8.7577		71.5023	42.3203	9.23431	1.33398		79.8455	53.2852	1.01804	0.664604
	889	31.809	27.661	3.6208	0.33692	0.22162	0.91508		50.6961	50.1075	42.1865	23.9542		70.5656	41.7181	-23.3341	17.2771		54.9086	54.0681	-40.7992	6.1859
	889	28.803	31.714	4.3272	-0.08439	-0.12284	0.98883		69.0174	51.3557	-53.3239	2.57515		64.5093	41.8548	14.6298	9.1841		82.0861	54.5117	85.2362	3.91142
	889	31.773	27.496	5.0598	0.017456	-0.96693	0.25443		70.2482	51.806	-50.4738	56.9931		38.1567	42.6462	56.5034	21.2035		40.1996	54.8298	-89.3773	3.19205
	889	31.131	28.633	5.2412	-0.093839	-0.98987	0.10655		66.9256	52.2137	-78.3056	13.8742		54.3898	45.5278	64.752	1.80844		40.9675	55.3232	88.9904	0.0326439
	889	33.102	18.616	0.73697	-0.57151	-0.82011	0.028108		80.2922	52.9239	-32.1452	8.45944		54.9313	43.5644	-53.3161	3.15914		77.647	55.4768	70.3941	4.09558
	889	34.194	37.489	0.68318	-0.030077	-0.99605	0.083513		59.6502	54.892	60.4516	43.8386		64.4545	48.2196	-43.6362	28.9214		65.8136	55.7748	65.3785	10.4689
	889	31.038	37.535	0.72204	0.40712	0.91213	0.047685		76.6582	55.795	-22.3219	42.5905		66.7137	48.0277	-19.9376	2.73846		75.8999	55.6447	6.98979	0.242173
	889	28.308	38.608	0.69002	-0.89071	-0.44721	0.081527		80.4339	57.2629	-15.0921	28.6986		68.163	47.7632	-87.9148	0.808083		61.0885	57.1096	34.7043	3.23795
	889	17.175	28.43	0.78303	0.74122	-0.66781	0.067973		64.458	58.215	-36.8392	19.3972		68.75	46.4051	21.2996	32.1659		67.8142	58.3424	78.6735	0.272626
	889	17.783	30.602	0.99026	-0.54083	0.65034	0.53344		80.5187	58.4189	10.4233	12.2214		69.0211	44.9538	-36.556	1.6782		40.846	58.892	11.718	1.53507
	889	20.02	33.361	1.129	0.91845	-0.38054	0.10788		87.1324	60.0775	-0.770218	3.96577		66.8784	45.6654	-53.5344	23.0464		63.9323	59.4854	7.15497	3.61937
	889	20.387	33.919	1.278	0.53708	-0.51431	0.66861		51.5432	61.9632	-12.3385	9.68189		67.5321	46.412	-48.8828	1.85357		59.0282	59.7778	49.3657	16.0947
	889	22.027	33.224	0.9782	-0.53951	0.46475	0.70209		60.5	62.0208	-15.7476	39.0718		63.5936	47.6826	84.423	1.39504		67.9727	60.2443	-76.7156	0.202265
	889	35.927	25.769	1.2264	0.96097	-0.2309	0.15237		74.0103	62.283	-33.5066	13.4768		69.7272	45.2973	-24.4835	12.0578		46.651	61.204	-60.5362	24.7089
	889	25.012	28.02	1.2293	-0.80872	0.45133	0.37719		61.2456	62.3624	62.6926	48.5962		72.0859	44.8808	-10.6126	5.52609		56.8362	61.6015	78.118	2.2853
	889	31.844	28.73	1.4743	0.10486	0.45149	0.88609		70.65	63.1999	23.9699	51.2644		71.0022	45.1713	11.9106	26.88		55.3377	61.953	-4.879	3.91054
	889	25.697	30.384	1.4549	0.099661	0.95522	0.27861		47.3965	64.3707	-12.2008	14.3023		71.8829	46.0007	-4.9222	3.16015		61.4751	62.1859	4.9924	0.0135303
	889	34.737	26.314	1.4534	-0.11349	0.99249	0.045643		81.3265	65.3412	64.3068	48.6035		32.9911	45.5943	69.2559	5.87105		57.1875	63.1947	46.5994	4.79911
	889	29.97	27.38	1.8864	-0.29963	0.29262	0.90807		52.1831	66.0551	-17.6495	28.1292		65.6488	45.6625	-14.8748	0.0256975		63.2652	62.5907	-18.1854	11.9092
	889	23.046	24.788	2.065	-0.41139	-0.0021479	0.91146		40.3813	65.7888	-84.1299	1.41602		29.2405	46.8016	-57.6019	2.19392		53.9757	63.0333	14.648	0.691258
	889	38.367	25.087	1.4104	-0.013023	0.25238	0.96754		51.105	67.3093	-23.2018	39.1705		32.0674	46.4129	-30.7972	13.9457		59.1868	63.662	13.5809	5.9227
	889	35.513	34.641	1.6339	-0.93666	0.19688	0.28966		60.596	68.9979	85.1141	39.8664		70.409	48.1335	-20.1826	0.710308		49.3563	64.7109	83.8589	0.96826
	889	38.533	24.418	1.2646	0.28889	0.68024	0.67366		68.4425	70.4666	62.4706	12.7771		72.1771	47.0934	-42.636	0.810741		44.0676	64.0842	-17.2246	7.09206
	889	36.428	29.304	2.1592	-0.12219	-0.12303	0.98485		40.8245	70.8095	-1.81931	32.9184		70.7196	46.9323	-11.8702	20.5592		67.5857	64.3689	-11.0205	4.93362
	889	22.989	27.327	1.7835	-0.9747	-0.0037449	0.22347		41.1052	71.4104	-6.91719	5.97751		69.0771	47.9039	-30.3675	24.5763		65.5957	64.5554	-12.0577	1.88499
	889	32.25	33.932	1.8896	-0.013039	0.5848	0.81107		60.6129	72.3245	-55.4339	42.1911		71.4959	48.7039	-19.6367	35.8028		41.175	64.8485	2.74142	11.6699
	889	31.284	29.183	2.257	0.92283	0.23354	0.30633		41.6444	72.3288	27.0208	9.75525		59.0118	47.9546	72.7481	13.2902		56.8644	65.5703	36.3784	1.60985
	889	23.683	27.542	2.028	-0.98491	0.12775	0.11674		80.946	77.3837	52.867	8.61844		60.0459	48.1538	64.1703	2.43861		59.2152	65.5664	21.0046	3.17141
	889	28.843	33.158	3.264	-0.088345	0.39919	0.9126		79.0094	79.5119	22.5522	11.5612		65.3377	49.0606	85.1011	4.78647		54.188	65.6149	-1.72002	4.02351
	889	25.163	35.34	2.3961	-0.7129	-0.28954	0.6387		51.8901	80.3544	78.2285	8.52994		67.9137	50.0599	74.274	28.1943		43.8123	66.0572	-40.6888	4.70422
	889	36.678	22.896	2.6203	0.9431	-0.28457	0.17199		76.7465	80.1934	24.7028	33.8356		67.166	49.0221	29.8544	4.23909		51.1365	67.4016	14.2216	0.718218
	889	26.413	27.707	3.1761	-0.13466	-0.46654	0.87419		73.5387	83.1737	0.480246	3.09507		70.1828	49.289	-18.4427	0.375516		63.4591	67.7766	-27.0022	8.88385
	889	34.586	32.438	3.1645	-0.46551	-0.76334	0.44791		65.3222	83.3599	55.4134	4.03947		68.6473	49.5163	64.2707	14.8217		44.7516	69.2548	7.83996	15.1641
	889	34.174	31.663	3.3295	0.34618	0.88803	0.3026		70.9241	39.301	-39.288	10.1648		33.7992	50.65	39.0693	29.5149		50.1421	70.0548	-30.9528	6.37901
	889	23.159	31.818	3.7188	0.49132	-0.59578	0.63534		67.7773	40.5862	-62.4911	4.30103		35.1204	51.2741	34.8734	1.71108		66.9259	71.0853	-77.3385	5.18388
	889	30.327	28.15	5.1932	-0.063013	-0.83748	0.54282		52.4027	42.3436	72.0657	64.5646		36.7231	50.8002	16.9361	2.29389		53.4981	72.7008	-15.7459	6.279
	889	30.272	27.183	5.2456	0.40417	-0.29257	0.86663		53.01	43.1763	62.1176	13.8486		72.4116	51.3906	-37.9062	4.8818		74.3921	75.8241	-79.5176	19.094
	889	29.674	15.546	0.70329	0.64647	0.75596	0.10296		61.8233	45.0976	85.3615	22.0438		71.7478	50.8673	-85.9956	6.43238		58.4424	77.3853	-25.7655	3.41994
	889	16.986	31.575	0.72258	0.36902	-0.92835	0.044695		48.5722	49.4726	67.8344	18.0811		34.2399	55.1558	23.5013	6.8192		52.3087	77.6133	-72.9904	23.02
	889	18.718	33.584	0.86647	0.66428	-0.69461	0.27613		49.2333	50.674	30.3039	32.5178		32.3147	56.3365	-83.9038	0.879517		64.7515	51.3115	17.974	1.91407
	889	35.821	34.515	0.65389	-0.17186	0.97645	0.13046		50.579	55.2883	29.3756	31.4371		35.1501	53.8988	14.7021	4.42824		69.514	52.7965	-48.2136	1.61768
	889	35.407	35.415	0.70365	-0.60727	0.79389	0.030987		73.4587	55.1623	-21.1043	13.0806		37.2634	57.4556	-40.4835	16.6298		72.0425	53.7859	32.6335	12.8044
	889	27.623	36.725	0.76913	0.92384	0.18859	0.33309		46.0685	56.6916	22.09	7.96164		31.2893	55.2211	43.0303	3.50663		69.0847	68.2666	-49.68	2.19368
	889	33.097	37.376	0.71123	-0.67669	0.73579	0.026713		58.8049	57.2696	37.2388	10.6846		35.977	57.9858	-58.2084	0.619375		51.2577	69.846	1.87046	11.5137
	889	22.939	36.889	0.83737	0.29835	-0.88271	0.36304		87.0551	57.5673	-25.5687	62.1755		35.6545	56.7862	-23.6319	45.9231		59.6649	70.5676	-36.596	4.30865
	889	26.003	37.984	0.86513	-0.27838	-0.87781	0.3898		86.3692	58.1729	1.61077	6.01894		31.0744	57.3684	8.86074	4.89113		55.162	70.802	6.09457	6.6883
	889	21.632	36.031	0.71973	-0.99981	0.01941	0.00081607		43.9618	58.2772	0.170864	25.7188		34.7936	57.8177	-65.0394	12.4362		77.1294	72.991	22.255	1.32217
	889	30.118	19.823	1.0653	-0.21398	0.63359	0.74349		43.9948	59.1168	17.6513	10.7931		33.6725	55.8234	60.0289	19.6124		62.9237	73.5557	-84.5607	3.12213
	889	28.025	20.197	0.96365	0.50312	-0.68191	0.53091		77.1294	59.8565	-7.46019	11.0316		30.3549	58.3795	86.9179	10.3949		60.625	74.2072	-19.6583	2.61775
	889	37.007	30.154	1.1657	0.61296	0.7369	0.28506		41.8858	60.9209	-84.6516	61.9426		36.8675	58.5695	-85.7937	17.5156		60.699	76.6458	52.8312	3.5162
	889	30.419	19.027	1.339	0.43083	-0.73969	0.51696		44.2038	61.6153	8.70124	8.1195		35.5246	52.2988	13.0155	1.74607		71.8829	76.902	75.0812	25.1046
	889	33.483	20.069	1.3271	0.073661	0.45292	0.8885		80.9549	61.7855	21.8775	7.0796		30.1498	56.2694	-77.6428	2.06649		65.6463	33.9542	-34.1468	20.5822
	889	23.951	20.833	1.4296	-0.7703	-0.49849	0.39768		85.7183	62.2176	14.9207	12.9675		29.382	60.4159	68.9293	2.37585		49.5638	51.892	-8.29275	12.9049
	889	28.492	29.151	1.2127	-0.096129	0.95889	0.26701		56.0669	63.7908	-40.9199	6.02393		34.8058	56.3516	-49.982	6.92573		55.4899	35.2655	-18.9583	4.48579
	889	34.778	31.309	1.1543	0.85069	0.47316	0.22902		82.131	63.9994	33.4086	1.18706		34.965	54.7248	31.6987	4.60034		74.3155	39.2608	17.663	2.16298
	889	33.291	19.422	1.1988	-0.51414	-0.73318	0.44509		42.2303	66.4322	10.989	4.41518		33.8227	53.3699	-42.0335	2.70115		46.2976	40.4974	-39.6072	0.129498
	889	18.385	22.568	1.3334	0.86454	-0.075403	0.49687		43.4913	66.5671	-5.76337	23.3143		30.7105	60.5382	70.5702	1.00931		47.8221	44.0369	69.3081	2.90217
	889	18.175	25.48	1.7308	0.75045	-0.21715	0.62424		45.6861	66.793	17.6715	8.88084		30.4762	59.5941	81.4497	20.9015		58.0925	49.2466	-34.4749	7.01362
	889	33.559	27.621	1.371	0.56523	0.81747	0.11069		46.091	67.5913	-20.7327	0.337591		36.551	55.0239	-72.3925	0.849212		41.4607	49.7489	11.088	3.26268
	889	28.09	30.988	1.4064	0.021894	0.65451	0.75573		52.5049	68.1304	-34.5143	20.7203		28.6583	58.505	15.6558	25.5544		67.4006	35.8492	19.5931	0.369402
	889	28.128	37.102	1.506	0.49728	0.54153	0.67783		72.6713	68.4215	29.0181	24.0637		37.3457	52.0379	29.4202	6.00674		65.8859	36.932	20.5405	3.22413
	889	27.541	24.468	1.7114	-0.10616	0.2101	0.9719		43.4961	68.8412	-8.21266	12.6918		33.5226	52.4858	-41.6551	7.71845		59.2532	38.5068	-35.6342	1.33615
	889	19.599	30.645	1.6031	0.51396	0.044224	0.85668		64.756	69.3476	59.3645	10.8389		35.7148	53.2263	8.5386	5.25873		63.4302	38.476	51.6836	1.20267
	889	25.93	37.048	1.3403	-0.61548	-0.077944	0.78429		55.3754	69.6136	-49.0259	15.0972		35.0517	58.9298	4.6868	3.09984		65.0656	38.5362	1.57036	0.879197
	889	22.562	22.143	1.8564	0.67948	0.57187	0.45965		51.2657	69.5163	-76.7795	58.594		29.2422	58.42	66.048	5.46914		64.3538	39.1991	5.32321	22.344
	889	25.622	21.926	1.6853	0.85517	-0.18	0.4861		67.4154	69.8501	65.5439	36.2455		28.5532	56.7233	-9.07055	1.47309		50.3697	40.5796	-47.6288	33.655
	889	26.425	24.857	1.2827	-0.54382	0.74081	0.39429		50.6983	69.5714	24.8044	61.7668		71.9041	52.9673	-20.4587	32.1606		70.9644	41.2865	-83.8527	19.8422
	889	18.326	29.791	1.6223	-0.088072	0.87418	0.47755		75.5105	70.445	48.9164	1.54756		71.1878	52.9076	-36.7992	1.13292		65.5827	42.2658	41.8255	4.58156
	889	37.286	21.547	1.6186	0.83947	0.32301	0.43698		59.839	70.6174	-20.6309	8.21339		28.4062	52.5618	-45.0501	24.7955		71.193	43.3229	53.7774	0.864546
	889	25.009	22.164	2.025	0.42684	-0.44368	0.78801		77.675	71.2113	20.632	9.86078		29.675	53.3371	-9.04325	27.0285		66.3825	43.3655	69.2474	9.90512
	889	31.28	23.481	1.9192	-0.75534	-0.61702	0.22077		74.8981	72.493	52.0091	11.1782		30.4475	53.8464	-61.8205	2.29928		68.6634	43.437	49.7395	5.73827
	889	37.042	25.773	1.7372	-0.99033	-0.13877	0.00053805		51.4746	73.8024	-89.6513	36.8671		27.9109	53.9339	-11.8488	7.74407		49.277	44.8479	22.8236	3.48227
	889	29.924	34.769	1.5134	0.10188	0.94517	0.31027		44.7479	74.1679	-21.4913	38.3856		29.0926	54.2757	-84.7536	30.0462		71.5152	45.2612	-85.388	3.20719
	889	35.247	20.752	1.9792	0.41996	0.73543	0.53177		76.7814	74.1221	29.8314	8.32402		28.7842	55.7043	-27.4223	14.8104		43.5686	45.3643	47.498	4.98865
	889	22.236	26.148	2.1696	0.57375	0.34158	0.7444		77.2344	75.047	-73.4547	34.1829		36.8736	56.7757	-45.7465	3.96298		44.6706	46.0407	18.6882	4.35688
	889	36.705	27.298	2.3804	-0.34832	-0.46111	0.81612		80.7333	76.331	14.1294	52.3991		32.8695	57.2302	-68.2457	2.88267		77.2328	46.3734	18.7359	18.7806
	889	18.627	28.901	2.2655	0.86437	-0.2059	0.45877		58.8669	76.7653	-41.2174	14.9437		33.5102	58.5194	-79.2448	9.70839		46.3084	48.4956	83.6107	5.78298
	889	33.604	34.565	2.3637	-0.030094	-0.43168	0.90153		64.7222	76.8553	76.5974	1.99669		33.0161	59.8023	28.861	16.834		70.73	49.0486	17.5808	7.67888
	889	26.402	25.305	2.6913	0.69475	-0.19026	0.69363		76.8778	79.4462	7.26273	20.0562		34.3025	60.0165	-23.3293	11.9993		75.9105	48.8444	4.18819	3.2942
	889	33.779	33.872	2.715	-0.31505	-0.53157	0.78624		58.2357	80.2307	81.6485	13.087		32.1134	59.0838	-40.8738	1.06173		69.2079	49.2854	-15.4304	2.30757
	889	30.463	31.858	3.8851	-0.11433	-0.27751	0.9539		70.711	79.7685	5.97496	85.4577		31.7642	61.2931	-68.2472	8.60561		77.8107	50.172	60.6114	1.08534
	889	29.586	33.915	3.6888	0.027009	-0.9348	0.35413		53.3041	79.8257	82.2514	33.9329		40.5974	59.7702	-87.9772	21.8846		43.9681	50.2916	-49.5123	5.2839
	889	22.41	29.515	3.8231	0.70987	-0.36184	0.60428		66.4152	82.2847	89.4167	43.9338		32.959	61.9222	-80.2934	10.91		72.8154	50.3032	-40.5224	1.21316
	889	31.731	17.487	0.79017	0.30184	0.93428	0.18979		67.0909	38.627	-76.5141	24.8866		34.3962	60.8667	-19.7153	5.17189		44.4394	50.9054	-56.8945	4.07109
	889	36.361	19.365	1.0304	0.33724	0.73972	0.5823		68.9361	41.3846	-85.7475	8.72564		36.4	66.183	-42.573	16.0324		70.8552	50.9807	-57.0386	0.670362
	889	34.919	19.527	1.1071	0.23918	0.78062	0.57743		80.5095	42.1058	-20.4626	30.3584		36.3442	65.336	-56.8185	4.50316		67.6801	50.8689	-17.4057	4.65676
	889	17.461	21.753	0.72559	-0.7315	-0.68163	0.017085		54.3653	44.6568	64.7149	41.1339		35.212	66.9946	-36.3515	5.97751		40.2151	52.0002	-70.3019	12.501
	889	38.994	31.476	0.88203	0.073085	-0.78142	0.61971		71.9906	44.7647	-79.0027	5.62475		35.5591	61.5894	8.55499	20.2649		54.9894	53.1869	-25.9009	1.58616
	889	35.973	36.013	0.70287	-0.84276	0.53718	0.0345		70.045	45.637	-85.794	3.77985		36.3692	63.8471	51.9567	13.1319		73.8057	52.915	-14.3044	20.8664
	889	35.028	36.664	0.70382	0.70126	-0.71021	0.061853		60.2496	46.7805	72.3505	19.1338		38.5462	61.1687	-88.5906	0.747054		78.6454	53.5371	38.3445	0.348232
	889	38.118	30.925	1.136	0.61234	0.22674	0.75738		54.898	48.1043	55.2004	23.315		37.6142	65.8867	-48.2011	11.9653		50.4936	53.5917	77.0671	5.55521
	889	18.084	33.202	0.82433	0.62171	-0.74987	0.22621		69.5154	48.6621	-46.013	20.8849		35.7045	67.2527	-83.5664	25.5727		59.4205	54.0297	-78.5457	4.93239
	889	26.587	20.118	0.86865	-0.32377	0.93849	0.12004		55.7061	50.5537	54.8823	4.9665		36.9103	61.6928	14.378	13.7082		82.8484	53.5614	-6.63337	17.9078
	889	36.334	27.637	1.1084	0.52748	0.1702	0.83235		67.083	50.7907	61.3081	58.2546		35.0779	65.4592	-73.6812	2.58877		80.6452	53.9883	-14.3591	6.47192
	889	36.461	34.82	0.93285	-0.4534	0.87411	0.17427		58.4513	51.2632	58.9805	5.03346		36.5162	62.4718	16.6515	2.27661		53.7635	54.5203	65.1911	1.97909
	889	34.389	27.318	1.6848	-0.02781	0.044103	0.99864		69.7515	51.4114	-58.2324	12.0572		37.3517	63.4199	73.3914	0.740206		58.0704	54.8534	86.4792	0.528865
	889	28.863	19.682	1.2602	-0.42956	-0.51481	0.74192		72.7646	51.7904	-80.7494	38.5009		62.9239	64.7988	-22.8116	8.61573		65.9131	54.5362	41.7806	7.87855
	889	37.221	20.521	1.2741	-0.091517	0.98721	0.13051		52.0686	55.8419	22.5752	0.841269		63.46	63.1868	-48.2207	12.1467		64.8454	54.7715	16.8678	0.0268281
	889	31.971	25.728	1.6796	0.56861	0.58106	0.58228		83.0247	55.932	-14.3983	4.57724		32.4762	63.1703	54.5199	20.0009		45.8477	55.0822	17.6995	2.53684
	889	38.969	30.557	1.0884	0.32121	0.51218	0.79655		65.1279	61.9762	15.2438	42.8008		34.1181	63.8423	-75.2257	6.10745		42.6623	54.8201	-79.5469	4.0655
	889	34.776	32.243	1.3575	0.48523	0.48744	0.72592		45.2191	67.4302	42.8614	24.8753		41.6323	64.1727	64.0963	7.55775		45.1918	55.5618	14.9987	4.59794
	889	36.597	31.527	1.7397	0.29147	-0.1588	0.94331		47.0757	68.6309	-20.5324	2.14352		47.7164	64.3976	-79.1069	0.353196		43.9908	55.4133	-89.2956	1.56518
	889	25.869	28.77	1.5437	-0.47293	0.62916	0.61684		79.467	68.5053	25.9589	20.0586		66.5494	64.9952	83.1831	0.937355		56.5046	56.5579	73.3618	6.62591
	889	34.048	32.434	1.4424	0.34598	0.26931	0.89876		80.1302	68.9316	-23.9237	48.5758		33.2712	63.9158	-63.9449	28.0087		52.7099	56.9637	65.2146	2.96999
	889	27.735	35.622	1.4954	0.5011	-0.64435	0.57768		44.5831	69.3802	-7.5025	11.5138		48.6431	65.7949	-80.8939	22.3727		68.2547	56.2886	88.2198	1.16214
	889	23.353	35.799	1.3395	0.086066	0.0017905	0.99629		46.1909	69.6644	-17.0683	12.4081		47.8773	66.9081	83.337	1.84551		66.9779	57.1589	85.0241	11.9772
	889	29.363	35.906	1.5725	-0.12818	-0.82794	0.54597		72.7239	70.6671	67.1514	12.8146		48.7211	66.9344	77.7663	18.083		58.736	57.4988	82.4041	16.6217
	889	31.665	26.513	1.8655	-0.032533	0.22825	0.97306		71.874	70.741	60.7696	43.9669		59.3085	69.1006	88.3063	1.16204		71.9613	57.5921	53.6527	5.08316
	889	19.715	31.773	1.963	0.40297	-0.65125	0.64303		72.2839	71.4985	72.2648	22.6255		58.4573	67.9314	-84.9505	6.1841		75.1941	57.6584	-47.2917	5.7701
	889	18.95	25.924	1.9663	0.38101	-0.10562	0.91852		72.4031	73.1386	57.0148	12.0778		58.1363	69.1907	-66.3583	0.531077		59.2575	59.1012	44.4742	2.73616
	889	29.174	27.427	1.8386	-0.63561	0.66363	0.39447		74.8552	74.0866	52.2131	28.3644		60.1913	69.9056	52.7346	14.9619		53.083	59.3545	-67.8386	3.3244
	889	37.592	30.417	2.188	-0.84058	-0.23031	0.49029		51.0673	74.9694	-49.798	36.1779		49.4405	70.1141	-48.5391	10.8968		62.226	59.1659	-5.75468	6.82435
	889	36.06	27.646	2.7247	-0.099017	-0.30029	0.94869		78.1049	76.339	40.065	15.7522		50.5483	70.4194	23.527	13.6549		58.2138	59.936	60.1108	9.74739
	889	34.989	31.559	2.825	-0.23642	-0.31091	0.92056		64.0206	76.2304	67.3314	3.28572		50.7422	68.3835	-82.0392	1.8145		76.8569	60.019	80.1029	2.47047
	889	35.451	32.113	2.8013	-0.45172	-0.33003	0.82887		54.6632	77.0793	62.7921	44.8261		49.4417	68.9266	-66.3797	7.92404		48.2625	61.232	-85.8534	13.3762
	889	31.103	34.212	3.2725	-0.27263	-0.35236	0.89527		55.9917	78.7801	-73.2827	29.2157		48.4186	71.136	-57.7502	4.68958		63.8077	60.8754	-21.9277	10.1893
	889	20.734	26.113	3.1632	0.51524	0.34041	0.78654		63.3115	79.8277	78.1354	10.8499		60.5457	68.4074	81.5052	37.4974		53.3289	61.6727	88.0633	2.23076
	889	27.958	28.655	3.6468	-0.08915	-0.8978	0.43129		57.8559	79.0425	48.9996	55.5458		48.2641	69.4705	-58.6167	0.0763791		69.0036	62.1271	-17.2934	0.360465
	889	23.046	26.075	3.8685	-0.96052	-0.24637	0.12921		65.0998	82.2795	68.549	31.6831		45.5741	72.516	-39.5281	10.8632		42.6588	62.8371	87.6799	1.97333
	889	28.788	29.388	5.1438	0.031815	-0.6032	0.79695		73.7072	38.9763	-22.6562	22.1536		46.8146	71.0736	-15.9779	7.98523		51.022	63.3063	33.2229	3.03507
	889	33.945	18.43	0.73799	0.70667	0.70561	0.052355		65.7541	40.7399	-26.0971	17.6064		46.4064	72.1316	65.5909	19.522		62.988	63.3824	-8.22581	3.73941
	889	37.404	34.619	0.7163	-0.2014	0.97947	0.0093166		60.5158	40.693	72.1116	58.1186		42.1613	70.1906	-48.0086	20.3553		55.8757	63.6819	39.8704	1.72632
	889	31.825	18.994	1.0562	-0.81908	0.38187	0.42811		49.2548	41.17	-0.218874	36.101		41.2647	71.4379	-6.39606	0.252081		82.2911	63.6058	1.05543	13.401
	889	20.781	21.577	1.349	0.52085	-0.2006	0.82974		63.8372	41.6161	-81.6844	23.7454		42.78	70.7826	-43.9122	4.3487		64.98	63.8214	4.07322	3.86847
	889	17.612	29.05	1.2935	0.5725	-0.098575	0.81396		77.4449	42.7187	-68.4248	54.0493		56.3508	71.9091	-75.7706	0.491329		51.8731	64.1891	64.9535	8.16794
	889	37.318	33.551	1.183	-0.024725	0.71994	0.6936		72.3036	43.5668	-49.089	12.6964		54.5098	71.084	18.543	12.4377		42.857	66.2139	87.1982	9.82481
	889	30.819	19.958	1.1231	-0.49913	0.86432	0.06177		61.1912	43.8755	64.4523	19.6978		55.3659	70.8503	53.73	7.70749		48.6668	67.1897	68.4065	3.95162
	889	35.281	21.604	2.1499	0.038598	0.60061	0.79861		71.4657	48.6008	-50.6803	20.0628		58.3248	71.3117	-43.2489	0.885397		41.599	68.041	39.4761	4.74284
	889	22.085	25.194	1.4618	-0.80605	-0.27748	0.52277		56.2321	48.7065	54.8109	40.1961		44.8624	71.6915	-65.859	1.51743		42.6713	68.1384	31.3602	1.96078
	889	26.684	25.776	1.3466	0.70449	-0.70841	0.042991		62.6433	49.7158	59.4886	18.6876		49.364	71.8911	-67.7623	1.87228		55.17	68.6611	5.13707	4.12953
	889	22.686	35.287	1.6018	0.37319	-0.62201	0.68836		61.2556	49.3659	70.4111	54.8354		48.8371	72.9846	-62.3966	0.75695		61.2878	68.7968	-11.9946	2.80883
	889	29.786	18.386	1.6082	-0.42123	0.73854	0.52643		87.5964	52.8972	-29.8364	39.4745		50.721	71.4876	-89.93	23.2118		79.3821	68.9642	-84.6062	8.78891
	889	26.776	21.92	1.7631	0.347	-0.83156	0.4337		66.9895	57.897	3.95904	71.2261							53.2099	69.8993	6.22625	1.86405
	889	21.905	27.305	2.0832	-0.23256	-0.158	0.95966		79.557	58.1018	15.1727	39.228							50.1105	74.6524	43.5407	0.20636
	889	24.429	30.562	1.6558	0.74526	-0.64943	0.15108		43.1015	60.9476	-9.33396	11.1303							71.683	51.1862	-30.4997	5.89394
	889	28.218	32.206	2.2257	0.021552	0.33044	0.94358		43.0857	64.6505	-19.2231	36.3354							72.5457	52.2327	-37.6475	3.15291
	889	18.561	24.579	1.9953	0.79142	-0.46042	0.40207		58.1587	77.7119	-87.0296	31.2512							72.2897	55.7239	-55.4475	10.7497
	889	30.507	34.183	2.5117	-0.10009	-0.77913	0.61882		72.9332	77.3255	36.4388	24.9683							73.5295	57.5031	-48.1372	2.90079
	889	24.875	29.819	3.6121	-0.22702	0.10877	0.9678		59.1956	78.6628	70.8519	25.1746							41.295	63.5443	-2.02382	7.30768
	889	31.656	32.868	2.8615	-0.11199	0.1119	0.98739		69.1638	79.5041	71.7144	9.81594							81.9549	65.4024	-36.8704	1.15657
	889	25.677	30.692	3.2706	-0.08038	0.090998	0.9926		68.5114	37.3105	34.5595	12.1363							77.3433	65.5709	-51.9369	14.0236
	889	23.237	29.214	3.7317	0.51618	-0.18846	0.83549		55.5584	42.1106	73.3696	12.9402							70.063	66.2972	-23.9816	6.32793
	889	25.413	23.989	3.8387	0.30538	0.50586	0.80675		47.7678	43.1444	-12.6176	26.7133							72.5668	67.848	-39.9546	2.15165
	889	26.181	30.285	4.9704	0.56619	-0.57912	0.58655		74.2765	45.4138	-3.81826	52.8436							43.4658	67.6603	15.7745	1.01432
	889	26.282	28.837	5.3157	0.43313	-0.87357	0.22198		57.9912	46.3984	61.8275	22.3234							79.0785	69.9462	-69.2355	0.679087
	889	19.625	20.306	0.81724	0.67702	0.68123	0.27851		78.2831	47.0007	-25.2349	36.6101							62.5362	70.9819	-30.5956	2.1916
	889	39.345	21.833	0.70949	-0.14045	0.98985	0.021626		41.9033	53.575	22.5099	54.8708							61.6093	71.7247	-46.1237	8.29514
	889	40.61	25.979	0.70238	-0.74358	-0.65257	0.14575		81.4098	54.6285	-41.7722	58.6189							73.8918	72.8435	-80.014	6.44389
	889	39.426	32.19	0.69651	-0.48837	0.87257	0.010591		49.8958	55.144	-14.5497	61.6352							45.9027	73.2098	71.8105	6.87167
	889	30.404	38.009	0.71933	0.32002	0.94734	0.011478		41.9463	60.028	70.0431	72.0411							67.0158	72.6782	29.6182	8.18508
	889	25.372	38.484	0.71019	-0.41541	-0.90008	0.13151		45.0003	60.5829	-13.8875	20.8129							68.7956	73.1447	-24.9598	6.10003
	889	20.916	20.89	0.91392	0.83407	-0.14179	0.53313		69.5677	64.013	28.5316	57.3589							61.5143	73.1955	-3.31471	0.867696
	889	34.479	22.128	1.0085	-0.79228	0.015058	0.60997		86.4635	67.3452	33.2209	48.4717							60.1186	73.5924	-2.88876	7.05614
	889	29.673	16.785	0.84957	0.1191	-0.92925	0.34972		48.8594	68.83	-46.0889	22.5829							65.1683	74.5454	78.9027	1.34573
	889	31.717	20.676	1.0647	-0.67864	-0.21689	0.70172		45.1065	75.5844	-69.7508	29.1232							71.5445	75.5729	-46.9883	0.231585
	889	36.24	30.437	1.574	0.61002	0.2363	0.75633		72.0346	77.4281	-71.4744	23.5545							72.875	76.1582	-54.8875	13.5559
	889	33.332	36.011	1.2315	0.14734	-0.72069	0.67742		70.6199	42.5737	-43.2436	4.40599							57.4653	76.8897	-6.93377	3.99567
	889	21.748	21.204	1.6102	0.55257	0.43921	0.70835		68.8203	44.2195	-85.5893	13.7876							60.0151	77.1178	30.2205	2.4722
	889	24.149	24.528	1.5255	0.86418	0.015483	0.50294		48.3532	43.934	-81.3413	81.1266							55.503	77.4843	-35.8092	1.16736
	889	19.162	27.919	1.1914	-0.40969	0.13295	0.90248		44.4665	59.0385	-1.27582	11.1125							62.6012	78.1896	83.0318	1.34081
	889	37.322	31.864	1.8509	0.33857	-0.7853	0.51834		64.9895	60.0523	37.5674	68.4767							73.3283	77.7066	-59.2701	10.9199
	889	26.583	36.469	1.8854	0.015538	-0.67624	0.73652		86.7475	64.3943	-31.2071	70.9008							72.2838	78.8806	-37.3165	1.188
	889	28.893	21.822	1.7843	0.28321	-0.95433	0.095113		52.0765	74.6765	-43.784	0.562589							65.4642	80.5208	36.5308	6.09441
	889	26.14	22.93	2.0625	-0.31475	-0.2839	0.90572		44.3486	75.0179	-4.29169	32.7602							53.0757	37.3511	-45.4648	2.11347
	889	36.124	21.835	2.1969	-0.18017	0.65502	0.73381		70.3783	39.0351	54.0595	55.5247							68.178	37.4159	77.3165	0.531794
	889	32.609	22.984	2.1284	0.35168	0.76982	0.53263		55.6268	79.2853	-44.8629	85.6254							56.2684	39.5086	73.4987	5.58092
	889	24.833	27.736	2.3465	-0.99481	-0.075441	0.068302		67.2206	41.6237	-87.9439	57.7965							64.3202	39.9331	7.60273	29.4978
	889	27.286	28.438	2.2738	-0.10442	-0.94927	0.29661		52.6754	37.3993	-64.132	7.85622							74.199	40.0527	-1.48303	23.4453
	889	25.524	33.548	2.9646	-0.26578	0.32884	0.90621		76.5412	39.1529	-39.497	17.5562							42.6878	43.7937	0.684356	0.0204494
	889	21.787	30.98	3.1148	0.18358	-0.66984	0.71945		86.5387	47.8474	-30.0758	9.24486							68.952	44.7172	-13.4167	6.06525
	889	26.134	33.1	3.419	0.47828	0.0944	0.87312		69.1431	36.6415	-28.5083	0.0257982							68.7061	45.5091	-12.8618	3.51653
	889	25.475	29.333	3.5726	0.083706	-0.42926	0.89929		75.2084	38.0865	-16.8733	4.21534							53.8707	47.6646	-53.384	0.741965
	889	24.13	25.98	4.1239	0.069843	-0.18812	0.97966		83.1313	43.4008	11.1706	4.95471							81.3032	47.7443	-70.1076	14.5307
	889	28.71	29.045	3.6642	0.22663	-0.72761	0.64747		83.0842	44.0354	6.32173	18.8451							60.376	48.546	-42.6393	2.40667
	889	24.792	25.626	4.6978	-0.92983	0.35301	0.10395		44.0451	45.9888	-45.3057	4.5895							42.3318	49.3973	34.9638	1.52742
	889	30.591	16.342	0.71524	-0.27421	0.95149	0.13956		42.8214	48.3885	39.85	14.2079							49.2183	49.2878	-1.51848	3.47005
	889	36.983	19.067	0.72152	0.55404	0.8229	0.12599		40.7714	51.176	77.8183	8.14596							58.2618	49.8129	-29.0428	15.2657
	889	35.637	19.511	1.1129	0.14061	0.86995	0.47268		88.2844	52.5694	28.8275	4.68754							81.853	50.2082	-87.399	9.39896
	889	30.737	25.613	1.1317	-0.29488	0.43278	0.8519		88.9936	54.0553	33.1729	9.54913							40.3079	50.5307	-87.1506	4.59624
	889	32.542	35.054	1.3023	0.465	-0.087516	0.88098		63.1488	37.8457	-52.3418	59.7515							49.2331	49.9708	-32.269	11.7481
	889	30.438	17.386	1.1767	0.022033	0.51852	0.85478		65.6212	49.7056	-86.3138	27.9549							79.6866	50.6654	39.8277	4.26296
	889	28.804	18.819	1.2957	0.24763	-0.60391	0.75761		72.1653	49.7673	-3.18175	17.143							55.5395	51.9801	-47.9374	0.167387
	889	35.484	33.832	1.3451	0.13202	0.27777	0.95153		41.94	50.4099	40.2558	3.88634							45.3809	51.9189	-26.5316	6.0303
	889	34.443	23.371	1.0803	-0.40091	0.91098	0.096859		41.4703	51.0693	69.3847	18.4814							78.6929	51.7988	33.2231	7.46065
	889	19.892	27.618	1.5022	-0.52914	0.011728	0.84846		40.8201	52.6342	55.9854	3.43573							70.1322	53.0583	-50.4509	4.21561
	889	18.267	27.869	1.2121	-0.54538	0.27856	0.79055		40.0374	55.9098	4.06328	20.7198							53.2503	53.123	-16.6988	0.9831
	889	28.635	36.574	1.2171	0.20585	0.67336	0.71007		40.3516	57.4112	28.0959	24.5558							46.9025	53.4565	-32.8239	3.38471
	889	20.535	26.845	1.5448	-0.56581	0.18089	0.80445		39.845	57.8622	27.846	5.83843							58.7593	53.976	-75.2953	1.69804
	889	32.942	31.394	1.6161	-0.17586	-0.22979	0.95722		40.0687	69.4646	-56.1343	11.6779							77.2201	53.6481	12.1122	4.02015
	889	38.36	23.477	1.7543	-0.60057	0.1103	0.79193		85.5538	70.2838	-8.61389	7.17422							77.0143	54.2982	17.6749	0.522335
	889	32.327	29.733	1.8767	0.17681	-0.10341	0.9788		83.8029	74.3052	-36.3522	4.2061							65.9004	56.7069	32.6526	4.54412
	889	24.381	33.2	2.2037	-0.13491	-0.35412	0.92542		81.7061	76.9596	83.6622	7.06535							64.6795	58.2679	-68.5478	4.8808
	889	30.708	34.169	1.5638	-0.25473	-0.85272	0.45605		65.8512	37.219	80.5195	27.7341							59.6365	58.5298	58.9125	6.61
	889	36.436	20.592	1.7128	-0.21612	0.80157	0.55748		61.6049	41.3184	84.7972	11.7015							57.1554	59.098	-63.92	2.65708
	889	20.903	28.739	1.5705	-0.062257	0.22491	0.97239		64.1495	43.8978	-84.0093	9.62643							40.9476	61.1027	6.36858	4.82615
	889	32.488	35.701	1.8447	-0.12757	-0.70394	0.69871		62.701	44.2791	39.6089	9.58286							42.9878	61.6105	3.20462	6.73695
	889	34.478	22.886	2.218	0.5576	0.42275	0.7144		63.1129	44.9987	70.1025	8.18618							73.4388	61.7745	35.0493	15.8898
	889	32.512	30.561	1.5298	0.13206	0.46722	0.87422		72.7159	47.9303	-48.8111	7.13615							82.3123	62.0665	23.563	6.26965
	889	29.477	36.581	1.8151	-0.9964	-0.067749	0.050932		74.4064	48.0692	-59.7958	12.962							67.4777	63.0099	-6.29922	3.94083
	889	26.262	23.904	1.9738	-0.36003	0.66981	0.64941		73.7778	49.1858	-57.4968	47.2107							74.3608	63.07	72.5906	9.3955
	889	25.927	26.248	2.064	0.90579	-0.13094	0.40298		77.8436	49.9039	-30.5942	17.6991							39.9758	63.3702	-24.1525	6.85314
	889	30.961	25.882	2.2356	-0.00028335	0.98371	0.17976		47.6043	51.714	17.1661	30.3118							49.9266	63.7073	75.0896	0.933809
	889	37.075	28.754	2.2086	-0.34479	-0.014458	0.93857		87.0724	51.7734	28.6801	29.8415							42.2005	64.1669	-1.17414	0.778867
	889	37.699	28.821	2.204	0.2885	0.14122	0.94701		55.6067	55.1318	29.7091	30.0975							44.9714	65.1944	-53.1021	3.99747
	889	30.892	27.728	2.263	0.27651	-0.25188	0.92741		64.7246	55.994	47.522	3.1047							60.249	65.0784	4.76178	9.10381
	889	31.713	30.566	2.6046	0.3698	0.75614	0.5399		69.7177	56.8934	-9.01039	52.5488							83.7397	65.7071	-45.7508	1.1616
	889	26.521	31.135	2.876	-0.081186	0.98713	0.13777		78.7195	57.3426	-26.0014	6.92072							78.8287	65.5859	63.0317	1.29197
	889	31.322	31.849	4.0811	-0.12952	-0.43366	0.89172		69.2989	57.9994	-17.6286	35.2647							58.5068	66.1338	18.5313	5.94159
	889	29.55	28.459	5.2283	-0.055613	-0.79727	0.60105		84.0938	58.6012	8.3665	10.3628							59.7157	66.5058	38.5199	18.7975
	889	28.816	30.531	5.1332	-0.040301	-0.95763	0.28515		73.3956	59.0916	-56.5576	54.7634							41.5499	66.287	22.2955	13.3291
	889	32.777	21.697	1.2467	0.37381	0.16997	0.9118		75.8601	63.05	5.15168	41.9178							45.3247	67.9366	39.2559	6.21261
	889	29.319	17.726	1.1861	-0.64648	0.75757	0.090266		47.0757	63.1437	25.6021	3.5508							46.7246	68.7429	15.519	2.83614
	889	32.013	21.391	1.232	0.68613	0.29837	0.66348		45.3234	64.1161	8.55214	11.5741							56.9664	69.4011	53.4917	0.348571
	889	21.967	26.459	1.1274	-0.91918	0.23311	0.31743		50.7824	66.6778	-18.4046	1.67204							46.3202	71.2622	57.0374	4.86684
	889	28.543	20.803	1.4996	0.23446	0.13031	0.96335		40.1401	68.4122	-33.0311	19.4033							50.6712	72.3984	-71.8921	1.25985
	889	39.214	28.245	1.1353	0.89229	0.20231	0.4036		53.5193	71.3372	-34.5173	21.1999							51.7	74.9071	-4.55579	5.92637
	889	21.026	26.094	1.9551	0.59704	0.38542	0.70356		59.4768	71.5254	-59.2697	50.6457							74.6009	77.6748	-8.89999	0.389708
	889	19.002	31.406	1.4425	0.27549	-0.59374	0.75603		43.4296	74.486	-4.65627	18.8488							57.4869	79.69	34.2023	2.27345
	889	27.695	20.783	1.7987	0.038589	0.040501	0.99843		82.5975	74.9191	-16.3953	15.7163							69.7223	80.8108	-48.9042	2.08678
	889	34.525	21.172	1.8949	0.23504	0.12428	0.96401		80.4802	77.9356	46.231	7.9243							69.832	50.5184	-20.8027	2.78671
	889	37.638	27.541	1.9167	-0.31339	0.0078965	0.94959		50.6226	79.9381	35.2727	2.0604							74.1381	54.7332	21.5831	4.61455
	889	23.508	34.389	2.1798	0.21342	-0.43899	0.87278		75.5586	80.4531	26.2554	24.2548							46.4383	58.642	-13.037	2.57368
	889	19.925	22.066	1.5988	-0.97401	-0.21636	0.066983		52.6917	80.551	-85.2238	19.4403							81.5464	60.1791	24.8886	1.83428
	889	21.343	24.178	1.8605	0.57401	0.44242	0.68904		59.6046	82.7314	62.7846	36.1993							77.8131	66.203	-69.2065	2.55668
	889	19.977	25.297	2.3962	-0.71574	-0.56312	0.41305		58.2797	82.7811	33.9441	5.02571							41.2886	67.0594	29.7085	2.10761
	889	20.693	22.309	1.9463	0.50571	-0.15487	0.84869		60.5553	82.9693	48.6224	12.2028							51.9941	68.4685	-4.80525	3.17751
	889	38.566	27.909	1.6689	0.053345	-0.25516	0.96543		72.0908	83.5898	12.4218	3.81747							70.9767	69.2806	-47.5274	11.8517
	889	26.024	35.028	2.2281	0.14482	-0.12363	0.9817		64.5859	83.6225	50.6124	6.367							74.632	70.5757	-60.4197	0.525315
	889	31.473	24.649	2.2932	-0.63037	-0.62389	0.46194		63.5972	83.647	41.1161	4.42005							69.9769	70.1857	-31.9244	11.6178
	889	28.186	20.709	2.7581	-0.8926	0.25595	0.37115		60.0436	39.2743	80.0932	9.26411							56.6939	71.7943	78.0738	1.23748
	889	35.156	26.091	2.9785	-0.33025	-0.15694	0.93075		66.5565	42.4805	-85.0128	36.6782							57.9235	71.9872	-42.1498	0.911959
	889	32.801	32.817	3.1788	-0.1951	-0.49988	0.84384		58.7144	43.0208	53.3238	14.6878							76.1062	71.9764	89.8679	3.22693
	889	26.004	27.732	5.2019	0.45912	-0.77667	0.43127		51.3542	44.9577	70.1163	36.9369							65.0992	71.9336	78.8619	22.158
	889	16.588	23.513	0.75794	0.54556	0.8225	0.16078		70.9888	44.775	-81.7455	12.5088							76.0117	73.2238	-81.8584	4.20586
	889	40.429	28.948	0.72825	-0.6691	-0.72737	0.15244		70.8805	45.9534	-54.1132	4.97563							49.416	73.6056	-15.3407	1.32107
	889	17.204	24.517	1.2223	0.3687	0.79687	0.47861		55.1976	45.712	58.1336	4.89848							52.828	73.4686	6.8021	1.72373
	889	30.312	29.224	1.4365	-0.13701	0.55371	0.82136		62.7164	46.4229	62.0571	5.53552							51.2092	74.0638	-44.5409	2.70706
	889	28.875	33.611	1.723	-0.086022	0.41482	0.90583		77.3167	47.7574	-61.6929	3.23532							59.2023	74.5913	-61.8444	5.8629
	889	23.297	26.346	1.8996	-0.97155	-0.17723	0.15711		75.4054	47.7265	-50.7745	17.8356							53.4862	74.8372	5.19598	3.42946
	889	26.882	32.411	1.6259	0.26768	-0.25333	0.92961		57.0351	47.7813	73.0064	13.6422							72.3423	75.6701	-61.3262	5.24976
	889	28.109	33.177	1.4463	-0.10012	0.8828	0.45895		57.8936	49.8711	71.1014	29.8669							61.9034	76.03	50.2062	0.310325
	889	33.545	22.389	1.6504	-0.026283	-0.11174	0.99339		59.6412	50.0534	65.259	1.02045							65.2417	76.9174	-56.7645	3.50649
	889	37.264	26.643	1.9663	-0.46935	-0.32205	0.82219		45.1762	49.9919	-77.2748	80.3359							51.9738	76.6817	14.0934	2.69007
	889	20.531	31.551	2.0749	0.3622	-0.21713	0.90646		54.4626	51.8751	60.2804	33.6558							74.3675	76.9593	-10.432	0.377784
	889	35.106	33.264	1.8747	0.29803	-0.16911	0.93946		79.3221	52.8845	-47.2433	27.5094							61.1047	78.5436	88.2543	2.42223
	889	37.394	25.334	2.0896	-0.24224	0.15316	0.95805		48.1977	52.6541	19.3663	31.1042							58.3525	78.4439	8.2238	15.8419
	889	29.656	25.116	2.043	-0.13479	0.55048	0.8239		76.8078	52.6625	22.0863	29.9735							70.5489	79.6379	-87.1196	0.795186
	889	35.849	32.967	2.0454	0.11751	-0.12338	0.98538		83.0179	53.6309	-16.2673	10.6563							58.3569	80.7362	75.3947	0.346404
	889	29.705	24.374	2.2703	0.1894	0.71826	0.6695		75.0422	53.7337	1.86191	3.34397							47.0649	52.7884	-75.1934	5.70604
	889	36.068	25.715	2.903	-0.49427	-0.19897	0.84623		77.3417	54.0392	-14.6855	40.3971							77.3036	39.8709	-15.1586	0.345861
	889	24.281	30.867	3.2295	0.26531	-0.0481	0.96296		81.7537	56.2602	-15.843	10.6589							81.5111	46.285	-88.1104	1.8109
	889	31.58	35.127	2.6768	-0.16029	-0.49891	0.8517		79.208	56.4398	8.90694	36.5515							63.3543	37.3149	52.8323	2.81682
	889	30.659	28.154	3.3722	0.10355	0.14074	0.98462		78.2633	56.651	-21.8103	40.9373							61.5264	38.707	35.8857	1.7704
	889	29.415	24.107	2.9837	-0.45569	0.50887	0.73034		45.2176	57.695	20.4105	1.08135							68.7592	39.5287	-47.6193	7.42583
	889	22.445	31.455	3.3343	0.020138	-0.80905	0.5874		42.0374	58.3313	11.8987	3.23907							66.0129	40.1739	30.257	0.924132
	889	28.064	29.781	5.1847	0.025527	0.99959	0.0133		47.8508	58.0688	20.0513	12.9817							59.9972	40.2136	17.1757	0.63093
	889	22.387	20.715	1.1704	0.12094	0.33326	0.93504		83.8142	59.187	15.8058	1.94802							67.8758	40.3272	-33.3828	0.792789
	889	36.057	26.753	1.3249	0.55862	-0.0038081	0.82941		45.2821	59.883	20.0501	40.7735							74.7639	40.8576	6.17727	3.491
	889	18.138	26.936	1.4387	0.42262	-0.44688	0.78847		65.5577	60.4142	7.3183	3.57102							76.1193	41.0558	8.81317	17.7548
	889	31.786	19.948	1.1868	0.83644	-0.082003	0.54189		82.9341	60.5668	11.7999	4.3578							73.2784	41.9657	-66.8603	2.76484
	889	25.773	25.451	1.3764	-0.39699	0.14718	0.90595		55.7852	60.8607	-8.36355	66.1814							53.0655	42.7364	-29.8998	2.41159
	889	24.187	35.848	1.7517	0.23272	-0.38811	0.89175		78.9766	61.3212	3.47954	35.8825							65.8512	43.7566	69.9175	0.000339665
	889	34.394	35.148	1.6342	-0.67437	-0.057651	0.73614		69.2289	64.553	11.018	23.1919							79.0491	44.5658	84.8353	1.62691
	889	27.323	26.284	1.7702	-0.21961	0.27713	0.9354		41.0761	65.2472	62.5818	56.988							52.0694	45.4334	-34.9284	1.98311
	889	31.544	21.956	2.0408	-0.28496	-0.29566	0.9118		70.6427	65.5758	45.5117	26.5869							46.9527	46.4091	51.3837	5.1837
	889	23.409	23.164	1.8942	0.38397	0.4734	0.79276		42.3494	65.7876	4.41833	27.0744							48.3994	46.7329	-2.43939	1.83004
	889	21.965	23.712	2.225	0.061774	0.16239	0.98479		71.2191	66.2845	22.108	52.0604							80.0353	46.6273	64.1894	12.1224
	889	25.18	24.67	2.2204	-0.85869	0.0084917	0.51243		87.1294	66.4977	56.7145	7.84113							48.1671	47.5366	-8.95773	1.07325
	889	29.091	26.019	2.3439	0.16005	0.24299	0.95673		48.3164	66.7978	-4.42183	3.85071							49.5573	47.8336	23.4942	16.9973
	889	27.93	29.963	1.9074	-0.31028	-0.94178	0.12951		79.5288	67.0823	13.1314	40.0195							78.8225	49.1499	58.592	7.66747
	889	33.888	31.192	1.6884	-0.37223	-0.60565	0.7033		56.9957	67.2843	-64.0114	2.17197							75.8613	49.739	-43.8969	14.8641
	889	29.782	33.486	1.66	-0.094649	-0.98497	0.14449		69.43	67.2534	61.4533	1.01975							69.5463	49.8865	-15.3055	0.735708
	889	25.076	25.595	2.0984	0.55392	0.061937	0.83026		70.5145	68.5627	6.59657	10.7666							55.7296	50.6208	-58.8423	3.13642
	889	21.847	29.95	1.9131	0.31428	-0.2829	0.9062		76.9254	68.8266	28.6868	17.7525							60.0459	50.2701	-28.7103	1.55559
	889	18.868	28.019	2.3804	0.75885	-0.079989	0.64634		50.3972	68.9007	-25.1554	7.33017							57.4131	50.5323	-45.5341	3.18772
	889	22.799	29.454	2.0841	-0.78978	0.43455	0.43291		64.179	70.2742	50.6817	7.45945							46.606	50.9027	-13.2393	10.074
	889	32.871	34.223	2.4534	-0.23507	0.38345	0.89314		56.4798	71.007	-63.7658	4.17013							75.0001	50.9652	-40.9495	7.76955
	889	28.107	36.169	2.4721	-0.0019195	-0.64773	0.76186		71.0461	71.9909	31.0975	9.15161							57.5225	51.4047	-57.9724	4.3651
	889	35.912	26.706	2.6428	-0.051394	-0.099139	0.99375		51.9358	71.9692	-20.1983	13.1302							68.0405	51.4163	-16.6829	2.32359
	889	37.626	32.786	1.313	-0.56399	0.071562	0.82267		53.0539	73.5092	-50.4193	4.38254							56.6263	51.7312	-68.0955	6.02509
	889	29.477	19.357	1.2361	0.17432	-0.16281	0.97114		75.7191	73.7157	31.6421	9.67042							53.8325	52.2405	-15.9103	2.75244
	889	27.219	31.509	1.0997	-0.64982	0.51245	0.56136		60.3897	77.0452	-88.577	21.5929							66.3805	52.2364	0.53319	1.16302
	889	29.444	29.032	1.9185	-0.1226	0.53693	0.83467		65.6076	77.772	81.0294	9.62189							43.1227	52.8212	-62.8346	6.77882
	889	36.471	33.819	1.4882	-0.52438	-0.17696	0.83289		62.4671	77.8762	89.0128	5.88581							80.5833	52.4848	-7.88701	0.245478
	889	31.636	34.768	1.5229	0.1886	0.17383	0.96655		50.8775	79.178	61.4337	17.5633							48.5547	52.6393	-6.92226	5.32048
	889	21.636	22.094	1.7728	0.36107	0.17483	0.916		54.5364	80.1426	-30.8796	67.8465							42.2348	53.4617	-89.9354	4.72333
	889	33.483	28.839	1.9325	0.17126	0.14715	0.97418		69.3607	82.301	35.1341	1.30533							41.7493	54.3287	72.7601	5.19222
	889	25.328	23.402	1.7423	-0.077628	0.10208	0.99174		67.1825	82.3018	59.8358	14.6607							83.0681	55.3249	69.1502	0.893257
	889	33.161	30.06	2.1705	-0.10496	0.53322	0.83944		70.6884	82.7659	59.1063	3.22969							64.4304	55.351	10.9753	1.21084
	889	30.482	30.647	1.5369	0.031804	0.69341	0.71984		71.6959	82.7904	24.5395	43.869							62.7388	55.7099	4.89056	7.10832
	889	26.497	31.263	1.5706	0.27085	0.81518	0.51198		72.3636	38.0753	-34.5598	15.8076							39.4596	56.4203	-23.3771	2.12155
	889	32.093	33.11	1.9297	0.20571	0.59568	0.77643		80.9701	42.6925	-9.60177	29.5135							44.3815	56.321	-20.4543	6.94425
	889	27.793	34.409	1.8412	0.056566	0.85114	0.52189		50.7191	44.8545	25.5039	54.9906							54.1605	57.2924	-18.6273	20.4883
	889	27.028	27.04	1.9374	-0.54978	-0.59508	0.58619		56.5537	44.9497	63.751	44.1234							56.4545	57.8428	63.0511	8.35152
	889	29.696	31.98	1.9716	0.019555	-0.6104	0.79185		76.6382	47.6695	-34.6718	21.9549							42.4198	57.8201	34.6729	3.58248
	889	34.551	22.049	2.3343	-0.017308	0.32552	0.94538		65.4013	48.1467	76.8792	5.21255							81.4455	58.1634	55.0415	0.502992
	889	28.134	28.473	2.1668	-0.24845	-0.78718	0.56447		85.3637	48.5072	-17.0639	8.60694							54.462	58.3549	78.428	8.4791
	889	34.664	30.671	2.345	0.051208	0.031516	0.99819		72.4664	48.9796	-67.2532	66.0221							40.5114	58.0108	21.5842	9.03283
	889	30.936	35.557	2.6523	-0.11895	-0.51903	0.84644		43.2537	49.4172	24.4851	1.35421							74.2013	59.9408	82.8555	6.72632
	889	28.218	26.302	2.6266	0.088111	-0.25001	0.96423		52.8267	50.006	48.9383	11.7001							54.3428	60.0357	-72.3878	1.98253
	889	29.604	31.284	4.3088	-0.058872	-0.91215	0.4056		53.7998	51.2497	30.0619	50.4402							40.3927	59.7779	-8.20353	2.1783
	889	29.729	21.578	1.1426	-0.16761	-0.78856	0.59168		44.1468	56.5293	20.2169	0.95685							44.967	61.1653	-66.1627	6.30944
	889	39.347	26.711	1.2682	-0.68742	-0.36076	0.63032		80.3809	56.5354	-8.03632	17.5989							45.7077	61.3257	-58.1027	5.40114
	889	29.37	20.508	1.1122	-0.34734	-0.84248	0.4118		58.0144	56.7331	39.7105	23.0034							46.0355	62.184	-77.8371	8.40342
	889	28.581	24.705	1.9638	-0.18255	-0.022485	0.98294		46.2281	57.4968	18.1728	39.7664							43.7711	62.2568	-23.017	9.17591
	889	28.233	27.514	1.3839	-0.091601	0.57515	0.81291		64.5201	57.7742	30.5299	62.0877							66.9043	62.4791	-13.3328	4.79529
	889	26.973	34.67	1.5517	-0.20736	0.79575	0.56902		63.76	58.0977	-39.7491	69.213							81.2813	63.6727	69.7859	1.16799
	889	30.277	28.509	1.8656	-0.053271	0.39796	0.91585		85.3087	58.7788	0.643128	15.3757							45.559	63.767	-54.3874	1.79284
	889	29.974	22.058	1.8185	-0.67833	-0.40558	0.61268		64.5732	59.2017	-66.4041	69.7358							48.6086	64.5553	87.3856	1.4964
	889	19.429	26.671	1.8963	-0.41415	-0.15856	0.89629		66.7678	60.362	39.9279	32.8387							58.0011	64.5576	25.5191	4.4919
	889	18.889	27.301	1.867	0.15772	-0.09487	0.98292		81.9468	61.2117	14.6668	9.48756							57.1452	66.7849	-18.3151	0.625469
	889	31.443	33.865	2.0528	-0.12209	-0.36474	0.92307		63.8321	62.4953	-54.3773	15.6805							83.1566	67.2521	89.3528	1.85323
	889	28.25	25.616	2.1542	-0.0049642	-0.22561	0.9742		49.0422	63.447	10.6483	13.8577							44.2412	68.4967	-1.29424	1.7784
	889	21.759	28.342	2.5911	-0.29153	0.16944	0.94144		73.1902	64.2891	8.63608	20.6611							49.3696	69.7309	-38.8147	0.3938
	889	19.743	28.613	2.5762	0.25831	0.010933	0.966		65.3975	65.4043	9.29977	19.832							68.8189	71.065	-53.3118	7.21827
	889	29.653	32.659	3.5298	-0.068412	-0.46135	0.88458		44.3076	66.3293	-3.11907	61.3641							67.6933	71.9913	-18.2679	10.888
	889	29.565	29.769	5.1076	-0.033545	-0.91243	0.40787		55.9115	68.0069	-56.1212	11.0077							77.3315	74.6274	-12.4637	0.651407
	889	31.29	36.613	1.2534	-0.6203	-0.17011	0.76569		78.3416	68.5448	10.8056	14.0254							76.3389	75.6153	-17.4545	1.14141
	889	20.082	32.55	1.2796	0.11812	-0.2026	0.97211		76.7413	70.5438	29.8305	21.0459							54.1053	77.8095	-70.1707	1.07561
	889	26.154	21.029	1.2976	0.27652	-0.94615	0.16835		69.6064	71.4857	29.1395	42.23							66.6908	50.5177	-23.9875	3.02397
	889	21.549	32.694	1.6063	-0.35464	0.34768	0.86795		48.0352	71.6279	-21.4697	35.2333							67.8456	55.0984	71.5759	63.235
	889	30.509	21.55	1.7124	0.31243	0.4614	0.83036		50.5777	71.8947	-29.8765	3.74483							79.6564	62.0377	35.524	0.871696
	889	26.773	29.482	1.8416	-0.05395	-0.93865	0.34062		61.4376	73.4286	88.7104	10.2277							47.863	66.0307	-88.2253	3.85862
	889	29.626	29.965	1.5959	0.11984	0.91656	0.38153		47.658	74.3168	-73.1622	22.8884							76.4335	67.0113	-42.9844	5.18969
	889	28.162	23.155	1.9147	-0.24729	0.5665	0.78608		74.2712	74.5104	54.6817	7.48122							48.0172	68.3411	-83.9505	20.0192
	889	30.668	26.801	2.1124	0.26396	0.14749	0.95319		70.1399	74.6813	65.1714	38.1997							77.9494	68.8263	-69.6661	0.0628563
	889	27.81	23.892	2.2321	0.0048105	0.12595	0.99203		56.9248	75.7636	-72.2843	22.7767							44.7573	70.1044	23.9046	0.255338
	889	22.543	33.142	2.5657	0.46708	-0.3005	0.83159		75.8807	77.0763	41.097	38.6662							55.4004	70.1076	13.607	1.80228
	889	20.596	32.354	2.2385	0.77263	-0.094824	0.62773		53.2128	76.6323	-47.8081	41.1548							64.1052	71.1017	1.00745	2.7881
	889	29.544	22.807	0.99679	0.53745	-0.3557	0.76461		74.1883	77.9296	43.825	30.6256							70.1058	72.0485	-69.241	1.01912
	889	28.857	30.4	1.4143	0.057991	0.99805	0.023232		49.3913	77.7043	14.2382	21.4435							60.0056	72.8226	-23.4905	1.92451
	889	21.058	32.148	1.5647	0.241	-0.23802	0.94088		60.4714	78.2382	87.1917	33.916							49.2968	72.8051	-21.8983	3.14634
	889	22.183	32.409	2.1267	-0.52059	-0.071088	0.85084		72.3676	78.3222	42.8167	23.3604							73.9546	74.4792	81.7741	1.21995
	889	22.66	23.831	1.833	0.11456	-0.28776	0.95083		72.5442	79.0531	-66.3431	47.42							48.5105	74.5038	20.0809	5.42241
	889	38.158	26.224	1.6084	-0.44397	-0.16505	0.88071		66.5731	79.6805	-82.687	15.3551							63.0136	75.1435	50.2902	1.01347
	889	24.018	22.216	1.9381	0.49907	0.60883	0.61665		55.4373	79.9436	-9.61989	21.6125							73.6492	76.0099	-62.5347	12.9634
	889	29.271	23.163	1.9053	-0.14065	0.62465	0.76814		53.2946	41.2566	53.299	86.8802							58.7816	76.0005	64.75	3.59211
	889	34.217	29.797	2.4308	-0.79975	-0.26424	0.53905		63.3032	44.748	77.6981	19.0544							65.5759	77.9966	-88.9349	1.99509
	889	20.387	28.219	2.2953	0.25186	-0.12362	0.95983		57.5174	48.6331	67.3193	13.5814							65.7132	79.4525	83.0705	5.10294
	889	30.666	23.96	1.918	0.08343	0.024519	0.99621		87.1057	52.1654	11.7649	34.2112							72.3477	79.725	-32.7285	0.435627
	889	33.665	23.217	1.8196	0.15291	0.061629	0.98632		54.0565	58.3398	-9.90409	47.8016							46.7757	38.7029	-65.3691	15.9237
	889	22.38	23.004	1.643	-0.155	-0.30794	0.93869		79.9739	60.0027	14.5212	62.7396							74.1902	38.4966	17.6137	0.598064
	889	30.552	32.573	1.6505	-0.037096	-0.058401	0.9976		83.9234	63.845	15.8261	0.859798							78.6625	39.3943	-51.0649	4.71822
	889	28.666	34.82	2.0383	0.070683	0.82491	0.56083		80.6132	64.1931	6.55063	18.4728							75.7507	39.5941	11.9151	1.84881
	889	30.223	36.143	2.0532	-0.25795	-0.69232	0.67392		42.1662	64.1692	-12.5996	76.7338							41.3715	44.44	60.8433	4.28592
	889	30.466	31.917	2.1572	-0.0097821	-0.35888	0.93333		78.7763	71.6493	19.3546	39.4089							60.9104	35.0609	-8.89307	1.67214
	889	28.503	34.777	3.331	0.09662	-0.7275	0.67927		45.1835	71.8529	-12.7113	40.6833							68.9741	37.3693	-87.5343	0.292778
	889	21.377	33.749	1.5283	0.39612	-0.13488	0.90824		62.4572	73.0155	47.7104	3.02634							57.4221	37.3615	-61.0503	0.68271
	889	31.848	31.44	1.6075	0.34897	0.85274	0.38865		49.69	73.2794	-29.1307	18.9877							55.8067	37.8072	-66.7183	4.32612
	889	28.887	31.866	1.8286	0.0061999	0.8451	0.53457		63.3482	77.7276	59.0454	10.2659							59.4896	37.451	1.46482	6.83398
	889	22.623	30.381	2.25	-0.073308	-0.023334	0.99704		71.4991	80.1034	77.1014	9.29718							71.1	37.836	27.0759	9.43743
	889	22.094	31.575	1.6108	0.389	-0.065649	0.9189		73.5083	40.5498	-20.0707	7.31764							58.5134	38.1889	-41.8612	7.28027
	889	29.628	31.117	2.2365	0.0092647	0.27017	0.96277		61.4789	40.5385	87.3776	10.0771							55.2959	38.9912	-52.7885	6.3477
	889	31.267	31.797	1.7904	0.17426	0.32006	0.93123		80.4574	48.2949	-10.2918	56.4631							67.7905	39.4262	-40.6592	1.37871
	889	28.606	35.702	1.5277	-0.11583	0.27367	0.95482		47.3943	57.1465	10.8344	33.0857							57.096	39.6214	72.5464	4.07497
	889	26.259	27.759	1.6731	-0.80544	-0.32828	0.49346		48.1297	65.2888	-12.766	22.8905							60.0102	39.4785	17.3682	0.811062
	889	37.704	22.735	2.0015	-0.27655	0.127	0.95257		47.1103	66.7307	0.107051	10.5117							52.9802	40.696	85.1673	7.05781
	889	28.889	23.902	2.0193	-0.11173	0.22689	0.96749		57.5986	50.844	48.4471	44.6328							46.957	41.9868	76.8608	1.36913
	889	21.491	22.962	2.2443	-0.19563	0.36307	0.91099		64.6942	52.1363	-81.1873	43.1027							50.4048	41.8301	-22.1587	2.81999
	889	21.065	30.678	2.7061	0.11471	-0.16997	0.97875		63.942	58.7936	-47.7274	62.1393							45.1321	43.9541	20.2577	0.48662
	889	34.708	29.234	1.9943	-0.70309	-0.6325	0.32496		86.3508	61.3607	50.8214	14.5972							55.2473	45.8246	-63.2192	2.82895
	889	27.323	38.843	0.66141	-0.80897	-0.58648	0.040048		86.7328	66.5955	49.0935	45.772							48.4224	45.3769	8.6568	2.20129
	889	26.199	32.211	2.4558	0.16526	0.30521	0.93784		69.3728	74.9873	69.7709	58.7012							61.3722	45.8814	-48.494	0.740169
	889	24.906	28.775	3.1577	0.10444	-0.27434	0.95594		55.2698	39.0694	56.0972	59.4066							66.4324	46.1003	78.1673	5.89082
	889	27.416	27.82	5.4654	0.17961	-0.94834	0.2615		50.5104	52.5805	25.9969	7.49244							65.1852	47.6575	-62.2873	9.75707
	889	30.333	23.241	1.7297	-0.10248	0.24449	0.96422		70.6229	38.1317	-75.6575	61.2589							64.7825	48.8645	-79.5353	0.213334
	889	27.13	29.385	5.4145	0.57523	-0.81453	0.075179		58.6194	45.3114	-80.7722	50.0624							77.2223	50.4887	64.5095	1.74119
	889	28.375	28.356	5.4892	0.57594	-0.81039	0.10751		71.7495	76.6685	9.00039	63.9342							82.1046	51.4904	-61.9841	17.0642
	889	30.539	24.946	1.8854	-0.027653	0.068795	0.99725		74.2876	37.5457	-12.6688	5.54937							43.0771	51.8147	-17.5379	8.38544
	889	23.593	33.406	2.514	0.086297	-0.25238	0.96377		84.8136	44.6204	9.80731	9.12336							48.3035	51.9614	-14.411	0.489441
	889	25.472	18.111	0.77722	0.87234	0.4883	0.024192		57.6216	36.4103	-79.3953	9.5606							41.2224	53.1666	-57.7264	2.86844
	889	38.66	28.79	1.4399	-0.37439	-0.31307	0.87282		59.0557	36.4373	52.7999	11.9827							75.0119	52.9011	-46.36	1.56968
	889	27.781	16.774	0.9256	0.88083	0.010409	0.47331		70.9278	36.9094	-24.4183	3.62739							69.1098	52.305	-38.9735	1.45974
	889	21.102	35.275	0.84935	0.94469	-0.23736	0.22633		42.0818	48.7362	37.6072	16.4862							84.4006	53.8259	17.8009	17.5962
	889	21.887	34.41	1.6672	0.63934	-0.50111	0.58321		40.575	53.716	8.70455	15.9457							48.9451	55.2749	-6.7413	3.40204
	889	20.795	34.599	1.1383	-0.91645	0.36674	0.16007		39.9594	55.0602	1.89876	23.967							54.7963	55.5663	67.8528	12.4842
	889	19.379	35.065	0.73075	0.98924	-0.12749	0.071729		89.3063	58.1517	32.5404	16.1348							42.1214	55.8604	42.3905	4.14288
	3635	27.962	16.37	1.0777	0.19835	-0.91858	0.34187		51.045	39.3582	63.3473	48.1149							41.2561	56.8932	-62.1747	1.29273
	3635	36.643	10.405	0.57217	0.66793	0.74387	0.023025		75.6169	41.0588	-30.704	67.7824							55.2279	56.7866	80.0014	18.1423
	3635	32.775	13.49	0.89576	0.31937	-0.61161	0.72383		45.063	46.3537	14.3231	42.6736							59.3221	57.0847	81.7741	7.84907
	3635	35.02	10.781	0.61135	0.62584	0.77896	0.039288		76.0619	49.4639	-56.1246	14.8886							77.9678	56.8283	-50.6248	5.69164
	3635	27.116	10.513	0.63667	0.9273	0.37252	0.036726		40.4125	56.6477	14.5496	6.7666							42.5625	56.9897	36.884	0.42356
	3635	42.045	16.502	0.70543	0.52221	-0.65788	0.54266		73.9771	57.7844	-16.6752	1.8627							65.0399	57.0165	27.1355	4.69754
	3635	42.045	13.964	0.64139	-0.58493	0.76731	0.26285		39.9196	58.8243	42.4937	5.993							83.8937	57.0134	-83.5224	7.58935
	3635	44.038	15.153	0.56737	-0.6238	-0.78156	0.0058748		40.0947	62.9924	-43.4937	4.66515							86.2816	59.8804	-74.7756	0.820983
	3635	42.568	21.685	0.66103	-0.99845	0.036406	0.042166		59.3654	44.8436	75.5107	4.71065							53.0986	64.2105	4.50842	4.4148
	3635	45.604	18.354	0.61852	-0.29037	0.94671	0.13934		55.6159	49.1325	65.103	20.193							53.553	64.9901	-4.66064	0.610596
	3635	40.596	19.265	3.0739	-0.54587	0.28658	0.78733		56.1206	49.9858	58.1848	9.29695							44.0067	65.023	-38.8379	0.301292
	3635	46.616	19.745	0.59655	-0.60658	-0.79165	0.07319		73.6162	50.9409	-49.333	26.8458							71.3056	65.1528	-60.3463	9.48169
	3635	44.791	21.276	1.529	-0.5487	0.58194	0.60022		60.6032	51.6322	73.871	17.3758							49.2903	66.2936	23.4677	0.870874
	3635	46.834	21.435	0.59054	-0.98287	-0.063759	0.1729		72.7198	52.6301	-42.8709	6.70098							53.6701	67.8195	70.5285	4.66097
	3635	44.958	23.079	1.8018	-0.70469	0.16872	0.68916		66.4209	53.1058	-71.195	34.0949							42.8185	69.7457	0.843743	0.790357
	3635	32.275	42.258	0.78987	0.41142	0.90808	0.078229		58.699	58.1298	50.4382	21.4549							43.6735	70.6537	5.51838	6.25071
	3635	47.251	23.878	0.54928	-0.80057	0.5981	0.036899		51.8511	58.9876	-7.15445	8.02149							47.8976	72.2781	4.75292	0.10797
	3635	42.66	25.17	3.0538	-0.61396	-0.42095	0.66772		51.5698	60.2196	-20.212	12.262							53.7345	77.0969	-83.97	7.98584
	3635	47.396	26.468	0.56071	-0.13891	-0.99016	0.016856		59.3496	60.8199	24.8549	5.87919							73.5361	78.6444	-45.6936	0.223741
	3635	45.187	27.387	1.3628	-0.92415	-0.027513	0.38104		56.5251	61.4534	-11.4692	62.1888							77.6186	62.2034	52.3489	1.78794
	3635	47.616	28.171	0.57207	-0.90227	-0.41921	0.10087		67.8022	61.6372	-3.86715	3.76684							78.9703	64.1764	64.4459	0.926865
	3635	43.953	31.556	1.3857	-0.54204	-0.55031	0.63509		55.7001	62.1947	15.8875	5.23864							79.745	64.2062	65.0087	0.195885
	3635	46.284	33.584	0.66136	-0.73877	-0.657	0.15027		53.1488	63.1546	-20.6618	30.9307							71.9013	64.0323	-42.9516	1.59547
	3635	43.509	37.091	1.3024	-0.93563	-0.32556	0.13644		77.0257	66.564	-6.5934	20.6725							73.3669	64.8366	-38.5438	2.36284
	3635	37.036	42.373	1.528	-0.55786	-0.14075	0.81791		51.3392	68.1387	-25.2008	59.7267							79.8871	66.3766	65.1647	2.01717
	3635	40.329	42.814	0.6169	-0.87048	-0.48507	0.083557		41.7354	69.2738	-5.0441	23.4174							45.1656	66.4888	14.1644	1.90196
	3635	37.236	44.441	0.63475	0.61431	0.76593	0.18968		40.6083	70.1622	-21.5513	6.87752							79.5335	67.4831	70.7424	1.03533
	3635	27.156	46.406	0.80257	-0.74551	-0.50026	0.44039		42.9173	73.9024	-4.43505	3.80941							76.1945	69.7739	-22.1831	1.28558
	3635	33.83	46.497	0.64691	-0.95045	-0.29401	0.10106		43.6886	75.4023	22.0328	11.5013							75.3413	73.1659	-85.8194	0.663616
	3635	31.11	46.401	0.66298	0.0038696	-0.99715	0.075296		82.199	75.9747	49.7694	5.71113							47.2327	73.7664	-8.56354	5.52416
	3635	29.481	17.393	2.6475	-0.23346	0.87173	0.4308		62.5055	83.6368	37.3701	6.58759							61.6656	74.4829	-39.397	1.50286
	3635	29.109	10.54	0.66747	-0.12265	0.98938	0.078019		66.7373	83.8735	42.3031	9.85803							59.562	75.6197	-83.1717	0.0752199
	3635	36.045	10.784	0.60412	0.75489	0.65558	0.018689		69.0165	84.0639	39.9565	14.1678							54.3075	75.613	-55.0549	4.55486
	3635	31.109	11.268	0.67744	-0.34477	0.93488	0.084501		56.7758	37.2089	28.2047	8.97411							50.2381	75.8175	38.9079	0.708081
	3635	32.901	11.388	0.7686	0.22259	0.90956	0.35093		73.3912	38.2843	-2.57567	9.39066							54.3216	79.1784	23.7078	7.66711
	3635	20.183	11.725	0.69422	-0.70576	0.69804	0.12102		59.224	37.8132	74.3277	10.1283							67.6568	33.1837	19.9011	1.45375
	3635	25.242	11.748	0.68724	0.071318	0.98929	0.12732		57.1156	41.7766	67.2993	26.5927							65.2929	35.0223	-74.2116	0.846009
	3635	37.224	13.519	1.0245	0.67095	-0.60055	0.43493		62.0819	42.8613	74.1973	16.2142							70.4566	35.7046	21.8504	0.115608
	3635	24.398	12.023	0.69414	-0.16315	0.97432	0.15517		72.6976	45.8502	-83.9473	50.0492							50.6316	37.9141	87.4805	15.3809
	3635	35.858	11.815	0.8262	0.011359	0.82945	0.55847		54.2336	45.8048	49.7075	2.32647							42.8817	44.4128	3.94819	5.23031
	3635	19.222	11.625	0.62269	-0.72529	0.68815	0.020031		54.1621	46.983	47.1752	31.5079							62.8928	34.9525	76.0455	0.868377
	3635	22.034	16.721	1.9779	0.26244	-0.95895	0.10747		73.8169	47.5422	-44.2831	42.4028							67.0237	36.7624	44.8934	0.0547754
	3635	17.977	12.369	0.75459	-0.32606	0.91746	0.22794		68.4165	48.7733	-35.5076	17.533							63.0823	39.6911	-9.7872	12.0791
	3635	16.293	12.672	0.68593	-0.08259	0.98902	0.12251		59.7922	48.8563	51.5609	48.0426							47.9726	42.6354	62.6529	0.641376
	3635	14.796	12.846	0.62556	-0.28142	0.95624	0.080073		74.5766	49.2541	-68.7362	28.7394							74.6178	43.4096	69.399	7.24428
	3635	15.48	13.126	0.71764	-0.19989	0.96566	0.16594		67.2247	50.0778	-32.9312	8.83386							44.9928	44.6563	19.243	2.9068
	3635	17.058	12.801	0.76056	0.22333	0.94996	0.21841		73.8577	50.2094	-47.7694	10.3998							54.5572	44.6788	13.3778	11.3548
	3635	19.79	14.321	2.345	0.010897	-0.98575	0.16786		51.9006	50.1856	44.0536	2.13087							44.6354	45.222	23.775	3.7751
	3635	24.967	12.94	0.99282	-0.31533	0.47859	0.81946		66.4849	50.507	-21.9883	9.16595							45.7385	46.422	88.3005	2.80455
	3635	38.531	18.233	1.2694	-0.54131	0.60332	0.58565		75.5201	51.909	-63.0401	30.5888							67.5126	46.6533	-34.8209	4.08214
	3635	18.132	13.528	1.0759	-0.5331	-0.18532	0.82551		57.9616	51.6838	31.8573	40.5173							71.3755	46.6006	-21.525	2.26195
	3635	24.157	14.51	1.3716	0.29953	0.44608	0.84338		65.3464	51.5975	-46.6433	45.5555							42.4146	46.9696	33.9041	12.5174
	3635	24.756	14.492	0.77862	0.71782	0.52174	0.461		66.3821	51.5811	-54.5126	13.8299							59.8332	48.0706	-44.018	5.5148
	3635	14.54	15.983	0.73841	0.2866	0.95188	0.10853		52.0707	52.3118	34.1392	9.38467							66.2853	48.508	-79.9394	8.11133
	3635	38.254	13.956	0.74636	-0.5232	0.82323	0.22036		70.8019	52.2335	-54.4167	9.91207							68.7918	48.6922	-22.8119	8.60115
	3635	16.077	14	1.3034	-0.18947	0.771	0.60799		75.6836	52.982	-28.5729	24.9119							62.1948	50.7943	-80.9597	1.67785
	3635	15.116	15.598	1.0247	-0.24627	-0.82252	0.51265		68.6735	54.0881	-38.3949	7.20272							48.2025	50.0109	-40.4386	21.2622
	3635	34.713	14.965	1.5633	-0.0023427	-0.74857	0.66305		60.95	54.0981	58.7784	50.7128							41.139	51.1893	82.5824	5.02891
	3635	26.711	14.166	1.2083	0.33646	0.045891	0.94058		45.7838	55.0422	57.8413	3.60983							41.8198	51.0856	80.9572	5.26821
	3635	25.389	13.813	0.97316	0.030797	-0.71743	0.69595		50.5137	56.2694	53.4745	72.5723							44.2575	53.6716	-73.3393	3.75275
	3635	32.853	14.4	1.7576	-0.49122	0.68909	0.53278		42.9091	56.7971	29.8224	46.8166							83.9274	54.3802	20.313	3.04841
	3635	18.291	14.483	0.84939	0.36593	0.92971	0.041605		81.7247	57.1547	-1.22268	10.3074							83.7462	55.2625	54.9953	3.28964
	3635	23.403	14.361	1.4514	0.028865	-0.0022568	0.99958		62.585	58.0596	-18.8709	48.5306							47.2459	55.6207	-7.48714	8.12913
	3635	36.006	15.703	0.96446	0.30542	-0.84541	0.43818		40.7534	59.7507	-47.573	36.8712							80.028	56.3509	83.6113	0.153509
	3635	12.739	15.259	0.70698	0.12408	0.98975	0.070706		65.5597	61.1543	18.2669	46.596							39.7841	57.1088	-26.3344	1.39219
	3635	21.011	14.384	0.91981	-0.56444	-0.75436	0.33519		77.9028	61.3185	-5.55192	49.0405							58.0781	57.997	80.0661	1.49456
	3635	13.117	18.303	0.90748	-0.063652	-0.99724	0.0382		63.8188	61.6808	-21.5619	11.2053							62.7875	57.7993	5.32582	4.16004
	3635	37.715	15.161	0.79321	0.5243	-0.734	0.43169		61.8742	61.8257	47.8879	30.2762							63.8388	58.0348	-2.20209	8.60347
	3635	43.722	16.196	0.64529	-0.18498	-0.98162	0.046932		57.285	64.1958	9.86033	0.0896969							78.3708	60.2006	-89.0094	3.49554
	3635	27.378	15.15	1.3361	-0.27551	-0.84008	0.46729		73.6759	65.4317	8.51905	53.3727							66.5164	59.923	-75.3223	5.07162
	3635	36.859	17.583	2.7683	-0.045021	0.89217	0.44945		43.2194	67.3461	-17.2917	49.1492							40.1046	60.5178	-21.1476	23.2748
	3635	36.366	17.88	4.2381	-0.14712	0.73002	0.6674		45.4763	68.4972	-11.48	15.7324							46.7073	62.6411	-79.8487	1.42886
	3635	37.419	16.207	0.89924	0.0078342	0.66111	0.75025		53.5444	68.9258	-23.7569	29.5794							85.1919	62.9259	-32.8429	1.64472
	3635	44.499	16.667	0.61594	0.057433	0.99066	0.12366		61.7692	70.4802	-83.5247	62.5241							45.8274	64.8415	-70.7415	0.0922694
	3635	14.578	17.647	1.1422	0.35817	0.7919	0.49457		55.3423	72.1958	-47.5139	10.8259							49.7639	71.8381	-15.8809	0.826852
	3635	11.332	16.635	0.70474	0.14106	0.98902	0.044069		46.1663	73.0923	51.1251	58.9716							58.3437	72.4074	-43.0415	2.72968
	3635	33.344	16.643	2.8676	-0.32286	-0.93422	0.15164		58.6702	73.2835	-54.3364	42.8403							79.9181	73.0868	-46.7148	0.935377
	3635	22.199	19.572	4.6113	0.40983	-0.2013	0.88967		80.2316	73.2942	18.256	6.58856							47.1508	73.0051	-7.45717	6.87355
	3635	18.841	16.016	3.497	0.31267	0.54619	0.77712		59.1148	74.8321	74.0654	28.1122							78.5325	73.2461	-6.29699	2.72885
	3635	40.86	18.101	1.8923	0.58542	0.80785	0.068287		61.0105	76.4869	77.6386	9.97269							77.9166	75.207	-23.2462	0.859227
	3635	17.547	16.798	1.1438	0.1781	-0.27849	0.94378		57.2697	77.7491	-86.9731	14.8641							50.8958	78.1795	71.0752	2.84438
	3635	10.625	18.151	0.73344	0.30574	0.94875	0.08002		56.2981	77.4378	-80.9464	13.1774							78.9346	54.959	64.5698	3.78954
	3635	33.544	17.453	0.78302	-0.11073	-0.98756	0.11163		48.3893	77.7136	-62.0159	38.659							74.8536	62.6959	71.2908	6.21955
	3635	12.317	18.19	1.2957	-0.093376	0.37553	0.9221		59.2782	81.2393	62.672	0.260844							76.047	68.953	-25.7491	6.58724
	3635	9.9529	18.7	0.73527	0.49516	0.8628	0.10192		60.9973	82.3533	43.6101	5.38666							74.7572	72.0661	-80.2988	1.01918
	3635	22.284	18.831	3.2143	-0.0065849	-0.9533	0.30196		65.4764	37.7271	50.1601	59.1074							67.534	73.8818	51.2853	5.20478
	3635	25.315	18.881	1.4059	0.50074	0.53439	0.68094		67.889	40.2	-47.9357	41.4798							58.5194	74.4037	-57.5258	4.85433
	3635	8.5886	19.074	0.65849	0.80094	-0.59848	0.017629		64.696	40.8191	-85.3981	21.1415							75.8979	74.933	-4.07977	2.352
	3635	15.425	18.807	2.3192	0.3181	0.087123	0.94405		55.9516	40.0265	79.6731	41.5042							60.5386	75.359	49.6879	18.9943
	3635	23.152	18.595	4.1087	0.35289	-0.34103	0.8713		67.2117	43.0711	-84.8241	34.6447							75.1563	75.8766	-84.2641	8.68076
	3635	12.463	19.216	1.5341	-0.018869	-0.10641	0.99414		81.7023	43.409	-55.2528	48.3716							61.2641	76.2759	50.8049	12.5227
	3635	9.4587	19.63	0.81302	0.92409	0.08443	0.37272		67.0071	44.8387	-78.0258	10.2603							50.2924	76.9557	69.1545	8.85758
	3635	38.896	19.782	0.71955	0.63998	-0.76815	0.019156		68.4343	45.5515	-75.3482	41.337							61.8339	77.8928	-89.6331	1.2364
	3635	39.936	19.162	2.6294	-0.30767	0.16968	0.93624		57.0545	45.8603	32.3065	16.7946							56.4508	77.8557	-23.3412	2.34126
	3635	45.583	20.06	0.92408	-0.75176	0.072988	0.65539		44.5369	48.2326	-15.1299	54.7879							59.574	77.9333	4.84671	1.74111
	3635	7.9842	20.557	0.66112	0.70738	-0.70683	0.0025823		47.6641	50.3979	48.8983	28.6406							64.9038	78.9029	89.213	0.476551
	3635	31.216	19.492	2.4373	-0.17936	-0.018491	0.98361		68.2895	50.7765	-71.7659	50.7956							65.2126	81.6279	-88.8867	1.40333
	3635	9.9969	20.524	0.9489	-0.84834	-0.52506	0.068114		60.3369	50.9222	74.9933	58.1236							61.8627	33.6813	24.8028	4.67815
	3635	37.086	20.826	0.61256	0.59035	-0.80508	0.057696		65.0536	52.5924	-70.5649	11.4015							64.8431	33.8912	-32.9297	2.3194
	3635	16.64	20.912	1.1263	0.61675	0.75916	0.20808		72.4844	55.8389	-34.1431	14.526							49.8982	39.0286	-22.8033	13.2502
	3635	13.406	20.903	0.69134	-0.67399	-0.72643	0.13428		47.0485	56.2673	-2.94123	82.0635							47.4654	39.1333	-37.9581	1.25114
	3635	17.703	21.3	3.0784	-0.302	0.33078	0.89408		49.2027	58.5071	8.30229	55.6611							79.8991	41.926	63.6054	0.409239
	3635	41.453	21.156	0.68111	0.93873	-0.34152	0.046301		47.1534	58.7301	27.342	5.83546							39.8042	49.3771	-10.4738	2.22333
	3635	38.499	21.199	0.7803	0.83356	-0.34479	0.43161		50.2184	60.0756	5.50019	17.624							58.8567	35.5949	42.2313	3.82171
	3635	7.6484	21.895	0.69124	0.54148	-0.84071	0.00056599		56.5959	64.5644	-66.4075	60.0958							57.2727	36.3284	-33.4421	0.857293
	3635	37.591	20.696	5.0968	-0.36579	0.90167	0.23063		78.0943	66.3479	-5.66435	28.1169							47.4301	40.5421	-86.9039	0.295283
	3635	19.14	21.82	2.1591	-0.2032	0.54144	0.81581		73.5645	67.4363	32.5157	36.1551							45.633	42.4083	71.4334	1.91738
	3635	46.028	22.193	0.76226	-0.83091	0.397	0.38984		47.3984	67.4548	-0.95533	5.43247							80.503	44.0023	-79.3969	2.77162
	3635	36.146	22.289	0.71872	0.95205	0.16166	0.25973		54.8161	69.3718	-48.3744	0.513448							80.0919	45.4474	-55.535	10.8944
	3635	36.915	22.902	1.7323	-0.60404	0.24859	0.75719		48.9125	72.7475	-47.6469	0.891236							75.3371	46.7936	-29.5353	3.5161
	3635	13.194	24.552	0.94824	0.98404	0.15665	0.084369		64.4905	74.2596	66.6756	9.13128							59.4939	47.5131	-48.029	2.33043
	3635	42.393	23.293	2.2686	-0.27927	0.24358	0.9288		59.9752	74.9486	-78.855	70.1073							75.5306	47.4442	-18.0646	10.0925
	3635	35.761	23.209	0.74081	0.8159	-0.52719	0.23744		73.3512	75.0492	27.5561	3.21897							72.0331	48.4678	-36.2942	7.31223
	3635	30.736	23.303	0.93878	-0.71235	-0.52762	0.4628		68.821	75.1415	61.1552	20.0785							83.6737	48.5304	43.4524	1.68571
	3635	7.312	24.219	0.69625	-0.98407	-0.17774	0.0031962		81.5775	75.2988	26.9447	48.448							72.5264	49.7249	-45.1561	1.91888
	3635	10.685	24.858	0.90316	-0.98008	0.14884	0.13149		70.6174	75.9866	87.6698	3.53634							75.996	52.8821	-59.1209	5.34524
	3635	6.9634	25.474	0.71968	0.22875	0.97074	0.073035		67.7206	77.2476	87.6576	28.3839							46.0109	52.4274	-30.1342	3.99952
	3635	17.924	26.666	2.6453	-0.58235	0.60968	0.53773		73.4456	78.6736	74.7806	40.7187							44.9813	53.5372	-87.6067	10.462
	3635	44.919	26.044	0.59759	0.83805	-0.53837	0.08851		62.3417	79.2827	80.4484	30.3282							53.5453	55.4893	62.5143	1.95334
	3635	41.82	25.96	0.62871	0.92593	0.29202	0.23952		65.7589	79.6376	-79.3104	16.2054							84.7383	56.3377	70.6998	0.676536
	3635	46.605	26.775	0.66652	0.12181	0.99031	0.066765		62.3196	82.6227	28.6979	34.7384							77.0977	56.7055	-79.6256	6.08581
	3635	36.201	26.695	4.9083	0.34057	0.39191	0.85464		64.2061	37.3584	87.1256	30.5355							70.881	56.2972	-32.4594	2.20309
	3635	14.088	28.378	2.7637	-0.96402	-0.068441	0.25686		55.5102	37.5839	7.72772	21.3822							54.2953	56.5189	50.4718	7.12541
	3635	10.143	27.163	2.1342	0.38603	-0.42564	0.81842		60.5066	42.1578	59.2403	39.5871							77.4942	59.6315	67.9829	1.56087
	3635	38.566	28.122	1.0052	0.69948	0.12778	0.70314		49.9558	43.6107	23.2252	73.2303							63.1485	60.0336	8.49922	0.719357
	3635	46.563	28.389	0.68493	-0.74955	-0.65542	0.092741		59.0837	48.5901	78.3228	55.4939							85.5282	61.0574	-28.4638	6.26442
	3635	41.28	28.678	0.81286	0.9352	0.19298	0.2969		67.8041	49.3461	13.6921	65.744							83.8228	63.1661	-30.0137	3.35841
	3635	43.29	28.67	3.0975	-0.58588	0.021536	0.81011		57.7191	55.6152	60.714	13.1515							80.8727	71.578	-26.5969	2.31592
	3635	35.835	28.812	1.4753	-0.64863	-0.081013	0.75678		51.1784	59.9303	-33.7812	10.0461							78.7072	74.0778	-37.4381	0.503406
	3635	40.983	30.215	2.2137	0.72263	0.67775	0.13588		82.5309	65.7715	36.7569	14.37							51.8111	75.8741	21.1011	0.520478
	3635	41.092	31.945	2.3452	0.20586	0.10534	0.97289		67.8001	75.0053	5.9022	66.6437							75.7139	76.7305	-51.3853	0.796125
	3635	10.349	29.644	0.6977	-0.97237	0.22553	0.060349		56.7451	40.7159	-85.2328	57.3633							67.6471	53.529	-69.4629	0.654901
	3635	8.9603	30.456	0.82425	-0.63779	0.50873	0.57829		53.1954	52.5036	54.3988	25.3172							79.1236	60.3823	80.6416	3.17403
	3635	43.941	31.094	2.5806	-0.72807	-0.0051265	0.68549		51.1872	52.0962	21.6058	18.9236							77.6487	60.8934	-79.5768	9.74274
	3635	46.496	30.495	0.68811	-0.85436	-0.50989	0.10042		69.2524	53.5439	73.0026	59.9793							77.5775	67.8958	-67.126	1.90806
	3635	44.552	30.251	0.65425	-0.84496	-0.53476	0.0083047		79.0738	53.7359	-5.8844	9.82476							45.4845	68.8392	37.0578	13.8876
	3635	33.252	30.653	0.71263	-0.27866	-0.94533	0.1694		51.3247	53.8905	18.4298	7.20319							81.1475	69.2521	66.4281	4.98559
	3635	30.836	32.074	4.9531	-0.045364	0.012131	0.9989		72.2545	55.8061	-33.9111	21.4545							78.359	69.6718	-64.1395	1.93686
	3635	43.041	30.944	0.69822	0.95147	0.28211	0.12295		66.333	70.9305	63.6379	40.103							46.4524	69.3867	20.0674	9.08875
	3635	17.902	31.368	0.86857	-0.62624	0.71964	0.29992		78.4824	72.3549	25.8104	5.27815							45.9139	71.907	50.7478	5.36323
	3635	37.489	31.783	0.8078	0.64859	-0.73653	0.19195		72.8362	75.6342	29.4002	0.602783							63.094	71.827	5.15712	0.732436
	3635	10.019	31.368	2.1341	0.68053	-0.26574	0.68283		54.2961	79.5336	-52.0126	32.1894							79.6519	72.3149	-36.1884	0.649927
	3635	12.011	33.736	2.8359	-0.47153	-0.37104	0.79999		65.5273	80.9697	-85.9584	13.3515							65.8786	72.3638	-80.0331	13.4116
	3635	43.544	32.732	2.7473	-0.6639	-0.17343	0.72743		64.9107	39.9605	-52.4627	32.3954							66.4112	73.1517	4.25285	20.6261
	3635	7.2861	32.03	0.8125	0.93545	-0.264	0.23503		67.2286	48.0108	-75.1343	18.2575							74.6264	74.3774	81.9358	0.0912593
	3635	17.993	34.447	5.1768	0.19513	-0.32933	0.92383		68.1674	48.0757	-47.5502	19.7322							47.5978	74.7892	31.1733	5.45163
	3635	41.042	34.049	1.5781	-0.68152	-0.61151	0.40199		56.6263	51.5934	48.6512	30.2021							72.7232	77.432	-54.6328	3.34723
	3635	14.747	34.983	0.87997	-0.8472	0.42261	0.32195		81.2178	51.7432	-38.6827	43.7823							69.4509	78.4806	-75.2117	3.50707
	3635	14.903	34.109	2.5695	0.40722	-0.32132	0.85494		41.2561	57.0662	23.412	44.387							68.7262	79.8283	-60.7931	0.655579
	3635	45.936	35.056	0.6162	-0.14948	-0.98788	0.041831		59.9662	81.6342	-89.8421	68.3336							66.077	32.8836	-52.215	4.73765
	3635	11.338	34.752	0.92726	-0.4807	0.48517	0.73043		57.1682	54.7199	77.4759	27.2374							57.7344	33.2568	-2.30868	1.64972
	3635	12.877	35.353	1.9345	0.022753	0.59781	0.80132		75.2526	61.0641	-3.1952	16.9293							73.2755	35.7541	-25.4822	1.07202
	3635	40.907	34.9	1.7904	0.63623	0.76019	0.13162		45.6569	61.5991	-64.1242	82.9614							64.4124	35.926	-83.1812	1.88038
	3635	45.008	34.479	0.90301	-0.20771	-0.84004	0.50119		51.1846	47.2322	47.5545	35.5884							60.9414	35.8253	-6.61486	1.03302
	3635	42.857	36.312	1.0867	-0.85172	-0.50755	0.13028		67.4296	54.2364	-61.5298	53.5486							71.7731	36.2323	-26.8995	0.705267
	3635	45.403	35.969	0.64197	-0.48692	-0.8635	0.1314		76.0554	38.5572	-43.1871	11.007							54.3517	38.0041	10.4876	9.05936
	3635	40.393	36.529	0.64216	0.42333	0.89099	0.16411		65.0615	36.8081	-36.1237	52.1619							67.2023	38.9385	-55.761	2.8659
	3635	44.792	36.57	0.7789	-0.75713	-0.56385	0.32987		71.278	37.6239	80.5941	61.8405							66.8838	45.1268	70.563	2.30368
	3635	9.7222	37.242	0.68484	0.41154	0.91138	0.0039603		79.3954	40.4803	-4.78914	20.8368							64.8999	45.6126	75.8383	0.431918
	3635	42.556	37.186	1.1745	0.00010645	0.38056	0.92476		80.9777	41.2794	29.065	0.0276368							41.8294	47.4753	32.7202	6.97351
	3635	32.458	37.667	0.57035	0.31915	0.94086	0.11365		45.1322	45.2724	43.1658	23.2342							77.2662	47.7064	15.127	0.247762
	3635	28.356	38.229	4.675	-0.021629	0.59495	0.80347		43.7665	46.9771	-7.63965	14.819							71.4543	47.989	-31.2392	2.1384
	3635	41.177	36.631	2.3797	-0.18635	-0.35059	0.9178		86.5279	49.2414	-70.6387	8.39607							81.8574	48.8085	80.6891	0.250316
	3635	43.166	38.476	0.65584	0.63122	0.77477	0.03577		41.581	49.2853	34.1803	18.1054							76.0854	50.973	-80.0747	2.25044
	3635	16.04	38.802	0.69983	-0.52978	0.84379	0.085693		89.457	57.3696	36.9473	17.5576							60.0565	54.5402	-84.1623	3.45766
	3635	28.42	38.925	0.82525	0.27876	0.86573	0.4157		66.3013	44.3741	-87.9984	12.0584							44.4583	58.6999	1.10637	4.97347
	3635	36.904	38.734	1.0178	0.41174	0.83423	0.36678		63.5071	51.6992	-73.8742	23.5582							56.3034	60.183	-83.415	2.19986
	3635	11.988	39.343	0.65334	-0.96881	-0.24703	0.019457		71.1703	55.3628	-3.42339	69.883							84.2676	59.7087	33.0335	0.158449
	3635	18.671	39.074	1.8451	-0.29521	0.89294	0.33987		74.1425	56.6612	-32.0652	19.1871							39.1334	60.9261	13.2948	12.7057
	3635	35.753	39.698	1.9835	0.46055	-0.50838	0.72763		88.9659	59.8292	36.3604	18.977							51.4218	64.9561	17.9363	3.57974
	3635	42.951	39.54	0.75349	-0.24797	-0.93438	0.25583		64.4869	64.6703	43.1555	44.3296							44.4242	72.3775	44.9908	11.6554
	3635	42.346	40.211	0.63434	0.20603	0.97609	0.069229		40.0185	67.6317	-33.4783	10.4665							51.6327	78.8808	-69.2551	3.06746
	3635	14.774	38.642	0.73509	0.74004	-0.6701	0.057531		64.9624	44.3007	-88.7141	11.6642							68.5891	81.2655	-87.0688	3.39839
	3635	33.323	40.071	2.9007	0.007267	0.45943	0.88818		67.6146	45.4706	-77.6457	27.1629							80.6682	70.2071	-84.1882	2.1311
	3635	12.463	40.16	0.69998	0.98997	0.063511	0.12618		75.5145	46.6033	-32.2526	8.49729							79.8955	71.2912	-31.6105	4.47246
	3635	16.806	40.172	0.77428	-0.8549	0.3883	0.34406		66.5525	46.863	-88.7957	11.6712							56.8833	73.2136	4.18156	6.29617
	3635	34.475	40.14	2.8913	-0.24503	-0.0026679	0.96951		63.8389	48.1624	68.7587	17.1471							67.6729	78.8374	-60.7409	0.0328282
	3635	20.819	40.456	0.85243	0.15956	-0.75709	0.63352		78.8793	51.5199	-28.3456	1.21948							63.8121	80.6491	88.4296	11.7596
	3635	29.771	41.047	2.7371	-0.0025083	0.23271	0.97254		78.1162	51.9657	-28.5345	17.0448							66.1574	81.5022	-61.5179	2.38664
	3635	26.184	39.295	4.1815	-0.19456	0.84196	0.50324		71.39	52.7905	-55.3469	28.0073							56.6512	33.999	-9.62022	0.133135
	3635	13.265	41.6	0.64687	0.19264	-0.98086	0.028271		52.449	53.5309	29.0229	16.9423							70.2974	34.196	0.90608	1.37273
	3635	16.55	41.549	1.2516	0.4395	-0.87039	0.22193		53.8228	54.1195	37.2788	29.1498							76.2551	37.4773	24.5022	1.4647
	3635	14.541	41.79	0.7073	0.98594	-0.14081	0.08998		69.3409	54.5669	-55.6513	52.7148							75.5942	38.8268	8.63099	0.0242607
	3635	40.42	41.962	0.70553	-0.71324	-0.69374	0.10008		75.7572	56.3592	-5.59526	34.1758							82.8933	47.3074	78.7563	2.85491
	3635	19.568	42.674	0.72216	-0.66134	0.72859	0.1783		70.7152	57.0404	-40.776	4.59589							61.1901	37.4227	-24.7821	3.43566
	3635	26.429	43.174	0.63964	-0.29706	-0.95482	0.008375		75.5788	57.3771	4.68036	37.0567							62.3933	38.5054	39.0361	2.66472
	3635	38.571	42.728	0.68794	0.7162	0.69636	0.046261		50.7775	57.8164	18.5047	9.8053							50.338	39.6226	-21.7327	12.8603
	3635	30.722	44.375	0.71983	-0.10526	-0.97887	0.17532		70.7508	57.8512	-30.255	18.168							44.684	42.8599	31.1113	9.00755
	3635	19.784	43.416	1.2747	0.58593	-0.74283	0.32387		67.4944	58.5464	-21.9853	19.3041							52.1838	44.6144	-26.9843	0.189532
	3635	36.568	43.972	0.872	0.48005	-0.58851	0.65055		42.2684	59.1221	11.997	1.06082							44.0322	46.8417	51.7227	1.90134
	3635	18.254	43.625	0.7721	-0.99259	0.035324	0.11627		71.8403	59.3117	-14.3111	62.8227							82.0986	47.3878	-81.0704	10.3785
	3635	39.27	44.108	0.62066	-0.93395	0.35458	0.044762		52.4367	60.6963	-21.4045	34.3216							52.1711	49.0999	-13.0603	1.02741
	3635	28.019	43.377	0.91141	0.20768	0.84423	0.49411		40.6002	61.8061	-21.4836	28.1355							84.6683	49.57	82.6314	2.51614
	3635	26.333	44.176	1.7025	-0.26305	-0.77497	0.57465		68.1492	63.8586	27.869	14.8365							85.216	50.8099	57.2765	1.41539
	3635	36.775	45.181	0.64899	-0.79187	-0.60789	0.05843		74.4193	65.3074	82.1736	46.2251							39.4651	53.9318	-61.6374	1.89476
	3635	31.459	44.803	1.3552	-0.15775	-0.76887	0.61965		52.624	65.2473	-78.1444	86.5004							60.2114	56.8819	64.6916	2.51189
	3635	33.88	45.501	0.69564	-0.35865	-0.91301	0.19437		55.1529	66.6975	-69.5642	41.1152							38.8155	58.7957	0.55863	18.3297
	3635	34.66	45.373	0.81505	-0.35979	-0.83914	0.40792		63.3044	66.8463	71.1797	27.4668							64.9504	61.0414	-20.4324	1.79979
	3635	30.313	46.066	0.85747	-0.16734	-0.80877	0.56382		54.1981	67.5303	-31.5965	12.5143							85.2225	62.0146	-23.2854	2.92865
	3635	25.513	46.436	0.72282	-0.99105	-0.078906	0.10771		61.8461	70.9942	70.0132	38.4501							44.3742	62.882	-58.2063	2.15945
	3635	25.94	14.591	0.81043	-0.51045	-0.70607	0.49083		47.4636	77.8265	80.8535	19.1162							40.4695	64.1471	9.44274	16.4008
	3635	19.312	14.971	1.0365	-0.24195	-0.9699	0.027269		48.7689	78.5822	-40.7215	2.00993							67.9664	65.6176	-8.12412	1.9323
	3635	31.194	14.882	0.88421	0.45442	-0.89079	0.00013872		76.8151	80.9927	28.8867	22.8691							55.9244	79.6676	3.21145	0.581021
	3635	32.208	13.818	1.7359	-0.49962	-0.29227	0.81545		75.9062	81.3865	23.0023	5.5103							74.4992	69.5131	-57.9266	3.64869
	3635	24.048	15.146	1.0095	-0.88324	0.34112	0.32174		55.1039	81.2743	88.4137	16.8989							71.9858	70.2118	-45.5777	1.76607
	3635	33.329	15.114	1.3724	0.25791	-0.39257	0.88282		56.5473	82.3704	60.5834	7.67727							78.311	71.8485	8.1979	0.700993
	3635	26.642	17.416	3.3215	-0.61734	-0.14739	0.77277		66.3711	43.3021	-87.5453	62.2653							69.0677	73.7767	-32.0928	6.59137
	3635	13.126	16.724	0.95204	-0.34707	-0.85047	0.39528		70.4254	44.0699	-59.2921	7.10639							60.0243	78.8834	32.7478	5.61983
	3635	15.517	16.602	1.2997	-0.34045	-0.37642	0.86163		55.0385	46.7724	55.9086	20.014							69.2628	33.3781	12.5538	0.00402557
	3635	40.912	17.958	0.81016	0.06487	-0.99351	0.093413		60.9896	46.6805	68.6914	9.56753							71.2065	34.8413	-11.2779	1.32349
	3635	24.645	18.394	1.4725	-0.0015167	-0.26249	0.96493		55.6871	47.8035	55.6928	24.664							69.1379	34.7969	14.95	0.502287
	3635	17.178	19.78	1.0223	0.79156	0.4417	0.42231		62.6025	48.5391	53.3187	41.4116							52.1156	35.7589	37.2197	11.6871
	3635	17.778	21.596	0.77669	-0.77023	-0.58545	0.25298		70.5227	49.6769	-49.9741	15.1426							48.7422	36.8139	-89.7725	1.75015
	3635	34.887	21.612	1.2024	0.35125	-0.64338	0.68021		62.7349	50.66	-66.8423	24.6299							74.5645	36.2427	32.4353	2.6859
	3635	14.834	24.62	5.2789	0.93462	-0.31919	0.15683		74.6109	50.5322	-44.4891	30.4683							79.7669	40.4691	-70.3165	5.12066
	3635	13.283	26.291	0.76323	0.93099	-0.36476	0.014458		55.4257	51.4973	43.9232	27.6775							82.2644	45.9347	87.7375	2.12541
	3635	39.404	26.664	4.5351	-0.28295	0.12313	0.9512		72.1028	52.0714	-46.9228	56.4633							39.4651	46.965	-16.6413	3.36291
	3635	7.9736	26.594	0.88454	0.82711	0.48975	0.27576		59.0222	52.3555	44.713	12.8299							68.8115	35.5067	17.9109	0.871917
	3635	7.6711	27.292	0.79323	0.90599	0.42212	0.031591		78.4698	52.994	-34.2161	29.9483							70.2675	36.5323	31.8751	0.0493949
	3635	19.133	27.402	1.0808	-0.90381	-0.12598	0.40896		51.7558	53.1486	33.3113	68.2468							64.3301	56.0195	13.7751	16.2392
	3635	38.935	27.222	1.0433	-0.63199	-0.60506	0.48425		70.0391	53.3216	-58.4331	41.3766							84.8961	57.601	37.8727	0.124202
	3635	12.934	28.351	3.2359	-0.47447	0.18618	0.86036		65.4601	54.0846	-77.3916	38.8825							84.4293	64.1982	-86.921	0.490249
	3635	7.4995	28.533	0.84585	0.96489	-0.22967	0.12742		49.4448	54.4727	10.2747	16.4285							40.3109	68.1278	35.7804	0.902868
	3635	12.411	28.597	1.0785	-0.67385	0.046317	0.73742		77.8738	55.3768	-10.14	43.0162							48.0847	70.1599	-65.6706	1.53373
	3635	40.269	29.024	1.0175	-0.93925	-0.33979	0.048526		48.872	56.7745	18.6082	15.2898							56.0041	80.3529	-1.41799	0.874381
	3635	21.653	30.035	3.335	-0.56693	0.56722	0.59737		61.7235	57.137	-22.3644	1.09492							57.9136	81.4214	61.5914	1.20818
	3635	10.656	30.553	1.0063	-0.21779	0.4439	0.86921		76.5004	57.1981	-34.9893	37.8698							73.4021	72.0035	-77.7148	0.442364
	3635	35.495	31.428	0.80593	-0.83927	-0.50232	0.2081		49.0008	57.6936	10.1265	6.03498							64.6113	72.6554	73.6571	6.29472
	3635	26.763	32.098	0.94031	-0.30466	0.80199	0.51381		68.179	58.1204	-23.2336	62.6							68.5134	78.7097	-61.317	1.5221
	3635	19.352	32.798	0.73705	-0.60373	0.79266	0.084875		72.4841	59.2379	7.06557	57.2647							62.9834	80.321	-84.1518	12.251
	3635	13.275	33.815	0.60589	0.83208	-0.55064	0.066702		53.6467	59.2784	-10.9319	44.5913							59.3515	32.9894	-8.61048	4.92971
	3635	42.001	34.459	0.78913	0.70472	0.6655	0.24595		78.4397	59.8341	0.642462	16.1931							52.0812	34.8129	-5.61633	1.70715
	3635	17.289	34.79	0.75309	-0.7344	0.6511	0.19164		75.4497	60.2689	-13.0132	9.30824							50.1773	35.5106	37.2313	4.3945
	3635	39.661	35.1	1.2682	-0.24577	-0.13756	0.95952		54.0891	61.5796	-35.1573	18.0321							49.2137	35.7746	31.3467	4.87054
	3635	17.213	35.914	5.3129	0.50888	-0.55322	0.65954		46.8904	62.2267	18.7843	2.54145							52.4536	37.0751	-53.8369	2.44987
	3635	19.03	37.613	0.92432	-0.43787	0.83387	0.33604		51.449	63.136	-17.567	10.5792							74.1927	36.9227	27.1686	0.584569
	3635	33.648	38.234	1.3196	0.27117	0.57636	0.77089		80.4169	63.36	3.50917	7.47175							38.7102	46.2936	-56.2831	1.05762
	3635	16.695	42.598	0.92249	0.6585	-0.699	0.27889		72.4058	63.541	-1.98108	0.723683							73.7349	48.4575	-84.7672	4.92432
	3635	21.998	43.203	1.3604	-0.20763	0.010726	0.97815		66.0461	64.4912	-63.6318	48.073							82.569	49.9257	89.0376	3.15327
	3635	25.045	43.09	2.8546	-0.0043499	-0.25514	0.96689		75.7501	64.0918	-7.5956	36.1011							74.339	50.6514	-41.8006	1.04346
	3635	32.622	45.788	0.85828	-0.034052	-0.97956	0.19824		49.0267	64.6426	-5.37157	10.4512							43.4249	54.7605	-79.615	1.43407
	3635	23.554	13.316	1.3432	-0.1959	0.58899	0.78404		56.4423	65.5569	-49.7298	6.25671							38.739	58.1013	21.9811	2.37096
	3635	17.55	14.791	1.6396	-0.029613	-0.022858	0.9993		80.5983	65.539	51.0682	62.8836							53.1686	58.2906	-10.6373	1.92694
	3635	26.494	14.887	1.4575	-0.087886	-0.15616	0.98381		76.9071	67.9188	19.9509	1.9206							86.2739	58.5644	38.9516	1.37591
	3635	25.097	17.222	1.7937	-0.53347	-0.33841	0.77517		56.3026	68.7812	-75.8033	22.9846							85.5162	58.9073	37.5551	0.00898104
	3635	19.159	18.682	4.6804	0.29046	0.4205	0.85954		57.1328	71.2538	-76.203	40.2392							84.9236	59.4465	44.688	2.00947
	3635	15.405	19.933	2.5163	-0.34146	0.27024	0.90021		65.8877	71.6687	66.8619	30.5481							83.6558	61.6199	0.710062	0.95088
	3635	13.897	20.331	1.0762	-0.77467	-0.22362	0.59151		53.6866	72.6977	-51.4691	24.1247							38.8507	62.6013	53.6276	0.0709606
	3635	13.092	21.825	3.5624	0.90756	0.019651	0.41946		73.6959	82.4899	1.27958	5.64462							83.1069	64.2151	-16.6561	2.09609
	3635	16.623	24.532	1.692	0.97559	0.1114	0.18924		61.2667	38.0228	78.4128	8.39326							84.5084	58.1867	34.9227	17.0178
	3635	12.375	33.452	1.35	-0.3267	0.045601	0.94403		57.8502	41.4434	77.1635	43.6537							81.8229	66.8043	-79.367	1.74082
	3635	10.542	33.386	1.5406	0.0071459	-0.042446	0.99907		64.9524	43.2427	-80.3724	27.9497							81.6052	68.0574	-78.0129	5.1929
	3635	22.49	35.427	1.5297	0.097949	0.25773	0.96124		67.9908	44.0388	-73.6435	1.83831							74.3096	68.4021	-21.8585	1.29881
	3635	33.203	39.13	3.0328	-0.54248	-0.76701	0.34264		46.2609	45.1578	21.2161	39.2897							66.9841	81.3555	-75.396	0.802865
	3635	29.202	40.065	0.87775	-0.10597	-0.98253	0.15301		69.1325	45.6205	-72.3783	2.05383							51.0164	34.0224	59.8948	7.30615
	3635	31.436	42.845	1.4364	0.24942	-0.62711	0.73792		61.4423	47.8195	71.1606	19.8327							66.54	33.5959	-79.38	19.0036
	3635	26.062	45.318	1.1523	-0.10536	-0.79017	0.60376		58.2566	52.4971	49.9721	24.0507							67.9877	33.9653	5.33852	1.28851
	3635	38.707	23.51	1.4012	-0.45916	0.032029	0.88777		68.0013	52.9698	-61.1061	10.9478							67.5548	34.8641	-18.9735	4.95206
	3635	11.812	27.337	1.6002	-0.14214	0.013722	0.98975		81.3597	55.5815	-31.2025	25.3281							51.5089	36.2867	48.3876	1.35965
	3635	17.474	37.35	1.3504	-0.44351	0.55665	0.70246		73.4342	56.4446	-46.9123	5.95497							75.6688	40.2837	9.76661	10.9557
	3635	11.375	18.334	1.1901	0.44922	0.85151	0.27045		56.0366	58.3927	63.9173	32.9488							43.1263	40.9344	37.0876	5.52749
	3635	22.764	23.28	5.4874	-0.95382	0.23781	0.18352		53.1974	58.6192	-4.20701	50.1768							44.4047	41.4936	68.2665	3.46137
	3635	44.922	28.107	1.3804	-0.57685	-0.2015	0.79161		56.6308	60.78	61.8636	79.2362							80.8295	42.4793	87.8008	4.58517
	3635	36.993	20.31	1.8421	0.43517	-0.58999	0.6801		46.2124	61.2444	13.4649	4.24533							75.3431	41.6241	-8.69391	2.21597
	3635	25.554	31.476	1.3304	-0.31572	0.92795	0.19805		62.4144	62.1178	-57.4438	2.10588							76.4409	41.9312	33.9372	6.79959
	3635	38.193	35.02	2.2659	-0.42404	-0.29005	0.85794		52.5704	62.3116	-6.72303	42.6962							81.8914	44.5692	-76.6055	1.21228
	3635	21.145	41.545	1.1643	-0.54709	0.71815	0.43006		56.0393	62.9373	-55.9758	26.1537							40.2348	48.4209	-22.835	0.554377
	3635	18.074	36.769	1.7577	-0.30785	0.65045	0.69437		63.3808	63.9253	-86.143	49.5487							81.1112	49.4039	86.2623	6.65783
	3635	33.43	41.674	2.1672	-0.081315	-0.092901	0.99235		73.8625	64.6736	-13.7719	26.6578							84.5752	52.0878	84.3977	0.350086
	3635	43.766	19.278	2.0247	-0.37868	0.31055	0.87187		70.7874	69.8186	37.4548	49.5283							85.3175	54.5475	-45.6856	1.35131
	3635	42.606	26.491	1.8196	0.70997	0.16111	0.68555		78.1593	69.9412	20.5653	21.5497							85.5094	56.462	75.7645	0.0760189
	3635	25.747	18.419	2.199	-0.35956	-0.18352	0.91489		47.4709	70.0766	-18.2037	10.9808							39.2074	61.5898	6.31851	3.95841
	3635	26.313	19.05	2.4403	-0.21425	-0.12698	0.96849		65.4602	70.5744	75.5979	24.8538							37.6538	62.5047	31.101	2.88263
	3635	26.876	22.232	1.8297	-0.51313	0.70756	0.48585		71.2146	70.2435	-12.1152	81.624							40.4959	65.4563	9.33739	0.930978
	3635	10.763	22.588	1.7249	0.94641	0.20726	0.24768		73.7984	71.2337	41.1182	25.2952							43.8573	74.1916	69.6528	0.422092
	3635	19.966	27.458	1.8895	-0.81657	0.24611	0.52216		62.0588	71.9883	77.5638	4.74174							47.9834	75.7905	6.00833	13.6852
	3635	12.113	35.481	2.3719	0.44253	-0.13828	0.88603		52.4356	72.5394	-28.1889	10.559							48.7104	77.4965	25.4453	0.0911145
	3635	40.595	36.499	1.9755	-0.063772	-0.57558	0.81525		81.8889	72.637	-31.7572	28.1617							53.4926	80.5555	7.28196	0.638396
	3635	21.905	39.177	2.8324	-0.54989	0.8228	0.14362		82.6457	73.0488	-15.8984	0.536721							59.6916	81.8772	-67.4737	3.96962
	3635	20.823	42.001	2.2616	0.1625	-0.43172	0.88725		71.906	74.4499	45.0543	19.4431							60.6236	58.3816	33.5987	1.2604
	3635	27.111	43.941	2.3227	0.35072	0.00011739	0.93648		61.889	74.6246	79.951	4.29441							45.298	73.9511	73.0921	0.684864
	3635	34.764	17.8	1.9699	0.24028	-0.61725	0.74918		60.6175	75.5023	-68.366	63.1216							53.043	77.567	77.9897	7.48928
	3635	18.823	25.731	1.9757	0.87046	-0.1978	0.45075		69.5742	38.3521	-16.3014	45.0209							53.2044	78.7531	-74.317	7.20595
	3635	39.98	28.117	4.32	-0.48002	0.15412	0.86361		59.8063	40.7854	70.9326	1.62632							67.8388	80.9001	-88.4726	1.7436
	3635	33.82	34.238	1.9967	0.051799	0.59102	0.80499		83.5399	49.9614	-17.4013	41.2545							59.865	80.6688	88.4948	0.864183
	3635	12.215	34.672	2.3352	0.47394	-0.1194	0.87242		59.5091	52.7874	49.7811	34.8774							50.6516	34.8566	46.0359	4.39279
	3635	42.148	36.336	2.2548	-0.53227	-0.37718	0.75791		67.138	57.2257	-12.8396	69.778							47.3946	37.4827	65.5656	5.14007
	3635	30.779	38.584	1.8525	0.52667	0.81719	0.23415		65.2506	59.267	67.6326	66.5985							56.1758	33.3347	-3.67986	1.9648
	3635	22.894	17.602	3.4897	-0.23642	-0.57015	0.78679		47.5097	62.3866	-0.85557	50.7112							54.7764	33.6418	-23.89	1.55179
	3635	39.934	27.827	2.1142	0.31129	0.73039	0.60797		49.7859	64.32	-10.9832	30.9846							55.0748	34.4574	-44.9836	1.87843
	3635	42.87	30.201	2.2059	-0.57884	-0.34492	0.7389		72.3727	67.0174	56.6297	28.5229							72.3781	35.2555	-17.8336	2.02526
	3635	38.166	40.115	2.2697	-0.28257	0.19051	0.94014		76.4746	69.5317	32.308	12.9866							53.0152	35.5205	25.6379	9.75422
	3635	27.957	43.912	2.257	0.31582	-0.3957	0.86237		75.2288	71.7722	32.6984	3.27333							53.9696	36.2658	51.197	17.0767
	3635	20.495	14.416	2.5605	-0.077206	0.58686	0.806		83.4376	72.2546	-9.86574	26.2699							51.1426	37.4075	75.6395	6.0826
	3635	17.34	16.053	2.0011	0.50388	0.78851	0.35265		66.7462	77.683	78.4467	14.0001							79.1498	39.9857	-56.1881	2.93224
	3635	11.099	30.189	2.0091	0.99139	0.064459	0.11394		69.2165	78.4152	54.9489	2.72476							81.7861	42.81	61.9698	2.8945
	3635	13.493	36.882	2.4003	0.44845	-0.44343	0.77606		82.1737	50.3953	-28.837	2.29884							39.8395	44.7213	72.5747	1.22523
	3635	41.824	37.07	2.3039	-0.21703	-0.079184	0.97295		62.6225	61.6049	9.2895	75.9806							40.1198	46.0736	-16.2407	0.882451
	3635	39.879	38.911	2.4351	-0.32665	-0.43309	0.84008		76.4399	72.5876	31.6635	28.1274							78.9002	43.1084	-25.2252	11.08
	3635	29.998	43.13	2.869	-0.16804	-0.27199	0.94751		68.3337	52.2058	-59.7026	37.4878							38.0045	57.0949	8.23839	12.5349
	3635	27.149	20.665	3.4848	-0.051804	0.45362	0.88969		51.7975	55.1677	16.3336	2.25368							83.3198	60.2534	-1.76365	9.36987
	3635	12.065	21.664	2.7719	0.28049	0.31939	0.90516		53.5731	67.3946	-5.43143	44.0407							82.7554	62.7414	-16.6619	4.89146
	3635	43.956	29.45	2.5539	-0.56789	-0.10272	0.81667		50.5502	77.973	-59.0107	2.73632							39.9441	66.0993	19.4504	0.975896
	3635	24.921	18.818	3.1224	-0.13779	0.057522	0.98879		82.6922	72.3677	-10.0814	48.4928							82.2595	68.1358	-76.2192	0.664268
	3635	40.883	27.431	3.1108	-0.096561	0.16086	0.98224		50.479	58.4732	4.77136	10.3717							39.5381	69.3448	33.3508	3.47806
	3635	10.412	30.605	2.5842	0.60242	-0.18143	0.77729		73.6412	68.4605	65.3952	69.7035							81.8321	70.1342	-45.4302	0.0589528
	3635	40.683	33.859	3.1142	-0.012003	-0.12993	0.99145		56.9132	35.8853	-70.7749	4.38967							50.3364	78.5957	63.3768	2.21119
	3635	40.981	34.5	3.6377	-0.21897	-0.29419	0.93032		50.1353	38.7466	-30.4004	1.31252							71.0477	77.7548	-76.333	0.185219
	3635	11.579	34.81	2.6	0.63624	-0.56975	0.52017		82.2922	42.4369	14.6737	3.94226							57.14	78.6743	33.1449	6.57182
	3635	30.01	36.284	3.3557	0.044946	-0.68998	0.72243		45.2983	44.3236	48.1601	20.9662							58.2652	79.4272	48.5393	4.92088
	3635	36.854	16.037	3.1877	-0.1091	0.62823	0.77034		54.2817	53.5994	59.6936	10.64							61.5419	80.2826	-71.823	0.731592
	3635	23.817	17.679	2.9464	0.43067	0.68671	0.58562		58.5339	55.6218	-66.1663	3.4439							60.6598	80.6582	-74.3712	1.55372
	3635	26.182	17.797	2.6325	0.65693	0.74317	0.12707		89.0649	61.1051	61.7501	15.3578							62.8647	82.1938	-58.6951	1.87887
	3635	22.342	17.979	4.5256	0.35149	0.79123	0.5004		40.3701	64.136	-9.32909	28.7069							63.503	82.5596	-58.7917	2.03269
	3635	39.989	19.316	4.3173	-0.71624	0.53424	0.44898		87.881	67.4533	-31.416	9.37894							60.9363	33.1232	-22.1841	2.26343
	3635	16.937	19.536	3.1384	-0.59072	-0.050567	0.80529		86.8202	68.9536	0.977438	11.375							82.9145	45.4416	73.2462	2.1266
	3635	22.562	20.945	2.6894	-0.45067	-0.73339	0.50896		85.0552	71.314	-31.9497	2.66187							41.0359	46.4602	-41.7004	8.69706
	3635	11.327	23.2	3.4656	0.47238	0.45177	0.75681		84.3015	72.6487	-15.81	2.40207							37.9265	51.8646	-86.3313	0.957488
	3635	40.911	23.518	2.7876	-0.78969	-0.41706	0.44995		72.3324	46.6991	-83.1772	9.05503							78.5965	41.1823	7.62759	2.02432
	3635	23.565	23.86	2.7925	-0.88911	0.27491	0.36592		61.4312	53.1354	80.6497	26.5037							77.3147	41.3672	-14.6611	2.26727
	3635	40.622	24.221	2.5943	0.38129	0.89342	0.23752		73.504	53.9817	-33.3758	24.6071							80.7008	46.8406	-88.8439	0.908739
	3635	16.447	24.695	5.6283	0.16779	0.22922	0.9588		61.8446	54.4948	89.8498	25.6302							84.103	47.7941	50.4633	0.415902
	3635	27.362	26.719	3.363	0.37903	0.22487	0.89764		56.9189	56.056	79.0347	13.76							83.0962	50.9294	-69.782	6.53372
	3635	21.563	28.686	3.7392	-0.9868	0.15934	0.028871		67.9355	57.4876	-50.5076	17.5122							85.3353	52.6331	82.9166	1.19629
	3635	42.755	29.298	2.9258	-0.52278	-0.24496	0.81651		54.0107	57.0602	29.6476	33.7304							83.0693	52.2897	-1.86604	2.92308
	3635	11.183	30.357	2.9546	-0.83138	0.10921	0.54487		65.1227	57.3596	11.1481	71.9348							84.0084	60.8667	-9.35951	0.464872
	3635	43.631	31.842	2.7897	-0.86069	-0.0062456	0.50909		56.4113	57.8796	52.0903	12.7858							83.0449	65.5208	-55.2401	1.82471
	3635	17.231	33.061	3.4721	0.10045	0.16526	0.98112		72.8994	57.5237	-23.6136	60.3583							41.0722	70.6502	31.0918	1.7185
	3635	14.427	33.618	3.2678	0.58487	-0.27104	0.76451		71.7589	58.1994	-30.8005	6.7665							42.3016	72.5917	48.9425	0.665944
	3635	42.081	34.763	2.8593	0.79252	0.59273	0.14347		71.7314	61.3574	36.75	35.3945							46.0475	75.9599	-0.9439	1.98624
	3635	15.773	35.353	2.9168	0.42096	-0.30735	0.85342		68.0533	62.5108	48.071	38.7906							52.2906	79.1805	-68.2591	1.57265
	3635	32.487	36.089	3.039	0.30011	0.82869	0.47245		54.0066	63.9395	-6.30262	9.30622							76.4809	67.8145	-36.8392	2.45188
	3635	14.338	36.848	2.8146	0.22936	-0.82368	0.5186		54.938	64.1512	17.4873	9.86644							77.7467	72.3881	16.9359	0.714712
	3635	17.372	37.95	4.3532	0.70325	-0.45226	0.54855		72.2382	64.5235	-58.7105	58.8785							49.4001	76.4361	71.2263	1.33514
	3635	21.585	38.302	3.0341	-0.10189	-0.098524	0.9899		59.4598	65.2588	-15.1566	8.44845							59.4889	79.3944	28.7094	0.365245
	3635	37.492	38.705	3.8157	0.0065104	-0.30094	0.95362		61.3152	68.0368	67.516	34.6806							59.1457	80.3191	-85.8593	2.76237
	3635	29.717	39.402	4.7858	-0.10878	-0.067379	0.99178		66.2354	68.2803	38.6276	27.2998							59.0352	81.6035	-78.1477	3.54033
	3635	18.61	39.867	3.3496	0.55997	-0.29137	0.77559		51.0429	70.6626	1.39187	4.74863							60.705	82.1107	-31.547	2.33994
	3635	23.913	39.94	2.6232	0.82227	-0.56597	0.059554		42.1355	73.2598	10.7816	29.0855							76.9816	38.3936	-0.892162	3.4737
	3635	35.794	40.092	3.4366	-0.16141	-0.19688	0.96705		59.4923	73.8361	71.0517	25.5491							78.1917	38.7986	-32.6841	6.17116
	3635	24.167	40.718	2.6409	0.26272	-0.94269	0.20569		78.1229	79.957	18.9272	23.3669							41.7556	41.6806	-70.6733	1.81822
	3635	34.659	41.304	2.9915	-0.45998	-0.24699	0.85289		70.4704	83.928	11.0275	6.8091							43.2279	41.8807	34.837	3.03745
	3635	30.571	41.697	2.9709	0.26002	0.62421	0.73672		64.9438	45.3518	86.5295	3.31793							43.0252	42.616	32.2005	2.35879
	3635	24.921	16.926	3.0576	0.40546	0.32142	0.85574		54.6049	50.0334	62.4738	0.754662							38.1707	50.3591	43.2446	3.21924
	3635	36.403	18.703	2.73	-0.072745	0.94483	0.31939		58.8274	50.2268	69.9148	11.6714							76.96	39.1997	-7.55052	1.78828
	3635	29.954	20.995	3.2757	0.24354	0.18306	0.95246		48.7311	51.2153	30.353	18.8865							77.5215	40.5588	-11.804	0.807475
	3635	38.633	21.243	3.1852	0.068288	0.098801	0.99276		49.6805	53.3373	26.6375	26.3591							79.8461	43.8488	-79.2031	1.5794
	3635	41.379	21.272	3.6885	-0.52138	0.069275	0.85051		53.2165	56.4891	38.044	25.6967							81.3142	43.7245	-81.0324	2.09285
	3635	38.717	22.689	3.4474	-0.78496	0.15356	0.60021		52.3724	57.6541	37.0958	14.9486							40.6549	44.6929	65.0289	0.635041
	3635	39.358	21.267	3.3423	-0.42182	-0.4725	0.77383		66.3232	58.3172	-54.368	45.3552							81.0578	45.0071	-82.6175	1.16718
	3635	26.065	23.645	2.9367	0.57093	-0.31477	0.75826		63.534	59.6078	-77.5812	38.9867							72.3792	51.4487	-33.296	2.84275
	3635	22.004	23.948	3.3893	0.96531	-0.12608	0.22864		52.7818	59.809	10.0578	7.52726							36.1763	57.8345	41.909	1.78531
	3635	39.913	24.404	3.0592	0.77148	0.56822	0.28628		77.2631	60.5881	-8.41619	11.6789							37.1997	61.4603	21.0174	1.61971
	3635	26.546	25.815	3.1796	0.30954	0.5409	0.78206		77.1956	64.3327	4.14448	20.2327							39.3051	64.2106	42.2581	1.97501
	3635	32.973	26.397	3.4625	-0.41012	-0.3084	0.85831		79.9676	64.6194	6.23876	18.4198							38.75	64.7975	49.4653	0.50886
	3635	14.287	27.01	3.2177	-0.42971	-0.069644	0.90028		71.137	64.9326	61.1178	17.6111							37.7296	65.9137	59.7796	1.09409
	3635	15.433	27.682	5.6358	-0.99705	0.03827	0.066566		49.3941	65.4141	5.12281	34.5859							38.8687	67.232	27.1328	1.11587
	3635	23.354	34.339	4.7308	0.48938	-0.80483	0.3358		65.8428	66.6382	55.8039	28.34							44.4425	73.7602	68.0142	0.8027
	3635	38.708	37.238	3.8479	-0.17555	-0.33262	0.92658		65.1865	67.7036	84.6553	8.7249							45.029	75.4358	-20.238	2.76041
	3635	26.1	37.489	3.3663	-0.11577	-0.75138	0.64963		61.9269	67.382	47.29	23.3311							71.0187	53.0454	-55.7157	8.73719
	3635	18.399	38.211	3.346	-0.1839	0.08592	0.97918		68.4538	68.53	-85.2221	16.9779							42.4646	71.2657	75.5487	2.82377
	3635	24.172	38.689	2.7141	0.37921	-0.92297	0.065746		53.0894	69.6292	-10.8307	23.6323							77.0583	73.9576	-12.4472	0.517713
	3635	36.584	40.41	3.3012	-0.10411	-0.56612	0.81772		58.7878	70.8623	-71.8109	2.70686							46.4929	74.8642	48.6342	0.955656
	3635	35.946	40.805	3.2693	-0.11895	-0.24936	0.96108		54.5194	71.9084	-42.7534	1.11611							55.6776	78.8818	11.3071	0.111674
	3635	33.998	41.821	3.1537	-0.20378	-0.46079	0.8638		63.1273	73.2597	65.0272	3.54483							62.9598	32.5131	18.5999	0.888592
	3635	27.237	42.098	2.85	0.063624	-0.49425	0.86699		55.5899	73.2824	-55.8653	31.7811							53.973	35.2823	35.5873	9.18674
	3635	33.496	20.564	4.7071	0.95026	-0.072657	0.30287		43.3063	73.1854	-5.2882	22.8553							47.96	36.8124	78.1061	5.51936
	3635	27.131	22.123	3.0524	0.59345	-0.79554	0.12218		68.1027	73.9551	56.4322	19.7491							49.2846	37.7272	-79.802	1.03152
	3635	13.928	25.831	4.9307	0.34996	0.18245	0.91883		64.027	74.8113	62.4716	17.6926							48.3902	38.1823	82.0568	8.37103
	3635	30.011	31.338	6.4582	-0.2912	0.9512	0.10211		55.6681	75.0159	-79.0994	4.46132							38.6629	47.7602	30.6432	4.97286
	3635	14.149	35.923	3.3777	0.23036	-0.29523	0.92724		71.5425	75.692	39.0704	32.8862							40.2271	47.5723	-9.77426	2.25813
	3635	38.44	36.663	2.9178	-0.47991	0.76671	0.42643		77.9934	40.1637	-19.0518	32.0431							38.3835	48.4926	31.113	5.3543
	3635	18.726	39.176	3.0236	-0.37424	0.0059558	0.92731		65.8631	42.2611	-73.4037	44.5662							72.6725	37.5256	-27.8533	9.70282
	3635	35.394	41.393	3.2299	-0.26594	-0.59311	0.75993		68.269	47.1952	-42.3084	2.06195							77.8138	42.6269	-3.1731	0.878949
	3635	29.876	42.054	3.6263	0.07142	0.047941	0.99629		50.9876	49.2227	51.2369	4.60681							41.6649	43.1739	-16.5508	4.37257
	3635	30.562	17.329	3.3812	-0.75942	0.2393	0.605		70.9341	58.7017	-35.0428	40.3441							38.5558	55.9031	-21.9997	2.95602
	3635	16.366	20.193	3.2207	0.27038	0.95341	0.1338		75.3548	58.7705	-12.5899	36.5966							41.099	69.606	42.111	4.5726
	3635	33.956	20.989	3.3565	-0.11756	-0.031467	0.99257		57.3335	59.1774	42.4728	9.72355							70.1368	78.6322	-69.4741	1.06188
	3635	36.318	21.26	3.722	-0.57887	0.40438	0.70809		54.2729	59.8962	3.42816	0.861453							69.491	79.9719	-58.6934	0.470996
	3635	15.924	22.759	5.166	-0.66785	-0.13763	0.73146		76.289	61.0109	-15.4971	15.6496							65.0524	82.8453	-15.331	0.20481
	3635	36.208	22.84	3.2045	-0.76463	0.64391	0.026829		48.5845	61.6629	4.03594	8.35932							65.0527	32.7309	-41.3982	2.94913
	3635	38.247	30.493	3.18	-0.50747	-0.68182	0.52687		81.2625	63.6656	-5.82369	76.312							57.6181	32.562	-5.20377	0.66465
	3635	42.69	30.376	3.6266	-0.6747	-0.21333	0.70659		70.2323	64.6802	12.0662	16.713							62.5932	33.2585	0.572146	0.161649
	3635	11.663	31.061	3.6892	0.64043	-0.055455	0.76601		57.8338	65.9011	-53.9293	4.03783							46.046	38.4911	-52.5537	1.3649
	3635	42.837	31.148	3.5491	-0.54208	-0.14051	0.82849		72.3064	65.9197	38.4894	10.1333							44.3006	40.084	-16.9605	1.19785
	3635	26.83	38.641	3.179	0.06423	0.96434	0.25677		56.0909	66.6247	-79.6463	41.5524							40.3673	43.0054	-39.4664	1.01693
	3635	21.445	39.375	4.974	0.084676	-0.581	0.80948		78.5991	67.3463	30.9999	36.2428							38.3299	49.4876	38.3416	3.75213
	3635	22.508	39.879	3.7432	0.20201	-0.9212	0.33254		67.0446	69.1768	61.8184	33.0285							36.7797	54.8217	-18.7024	2.33121
	3635	26.833	42.607	3.4324	-0.086152	-0.64846	0.75636		51.8884	69.8118	-15.2528	42.386							37.4494	63.2486	35.8039	1.81686
	3635	40.602	20.065	3.7386	-0.34458	-0.041403	0.93784		55.3677	71.1469	-37.4419	5.77204							63.7235	33.6499	50.9478	15.2617
	3635	13.567	22.614	3.4537	-0.40584	0.50611	0.76102		50.8787	72.7383	-43.2085	31.5667							72.045	36.9772	-30.4519	4.89253
	3635	11.999	22.691	3.6962	0.48361	0.5546	0.67715		63.4278	74.2595	83.1209	18.9386							39.4493	51.069	-86.6401	0.760157
	3635	43.05	29.749	3.4941	-0.6094	-0.21026	0.76448		54.3362	74.8406	-81.6645	29.559							36.6305	58.877	11.6864	1.66607
	3635	39.875	36.682	3.2627	-0.53747	-0.42777	0.72673		53.65	75.318	51.2259	66.0362							38.5885	65.8775	62.1967	1.78503
	3635	37.961	37.009	3.5186	0.63107	-0.66282	0.40301		66.8585	75.8674	68.6481	5.72688							43.3231	71.9133	82.6889	5.52739
	3635	30.507	38.804	3.5956	-0.029957	0.1069	0.99382		55.2668	78.2765	-82.063	31.6299							47.8547	76.6231	-0.347275	1.97299
	3635	32.128	39.439	4.9388	-0.28156	-0.54903	0.78695		55.9719	46.9318	61.7695	33.1265							53.6364	79.831	7.0889	0.966355
	3635	27.576	40.313	3.9327	-0.20207	-0.50994	0.83614		51.8103	47.9879	53.215	18.539							64.4991	81.3935	-88.9232	0.00582088
	3635	29.705	18.047	3.5175	0.32701	-0.88888	0.32088		55.6362	53.0016	-86.3901	70.4769							37.8694	53.5	-36.6562	1.51418
	3635	17.849	20.058	3.4654	-0.2093	-0.86379	0.45833		64.6192	54.9236	75.8427	25.9156							36.6551	55.7375	-4.67113	3.43649
	3635	34.404	21.821	3.6713	-0.35034	0.30322	0.88618		63.2322	57.2785	-74.1487	18.165							36.353	56.5131	-7.51852	2.90307
	3635	40.306	23.979	4.0887	0.14298	0.087325	0.98587		72.675	60.0085	-4.97671	51.6179							83.975	49.8755	81.8685	3.97139
	3635	11.77	26.047	3.8169	0.63595	-0.19662	0.74627		75.9675	66.3863	22.0094	3.18173							83.814	51.186	-65.8082	5.47602
	3635	16.54	26.232	3.9137	0.0031593	0.12692	0.99191		71.4853	67.2504	49.067	45.9775							38.8711	59.4427	-5.70938	0.921826
	3635	29.339	28.594	4.331	-0.81674	0.16194	0.55381		58.8644	72.2167	-17.1534	43.9296							38.6325	60.155	-2.13509	6.57332
	3635	38.843	28.903	5.8364	-0.85568	-0.29877	0.42255		73.8575	72.1549	70.5932	16.3391							50.0087	37.3482	-79.8576	4.69344
	3635	20.599	29.403	4.0478	0.57866	-0.24103	0.77914		63.5517	72.8584	55.2072	4.22103							74.8423	37.8983	15.371	1.42385
	3635	38.116	31.995	3.3844	-0.56182	-0.75055	0.34789		59.6715	77.1264	-89.7401	61.0995							78.3146	41.9698	1.61338	0.710856
	3635	38.31	35.094	3.4636	-0.45387	-0.47415	0.75444		58.758	45.7085	-89.8298	53.5669							82.8848	48.8295	57.0284	0.0139217
	3635	22.85	41.251	3.8635	0.2802	-0.47474	0.83433		54.941	53.1426	62.4363	12.5575							39.093	52.3854	52.258	5.7795
	3635	27.675	42.317	3.674	0.23663	-0.90499	0.35356		58.0287	53.2966	49.5885	16.829							37.0943	57.7244	43.0093	0.79928
	3635	22.764	19.651	3.6532	-0.12199	-0.8393	0.52981		73.1678	70.6109	28.7886	15.6576							36.9926	60.628	15.9114	1.98933
	3635	18.302	20.604	5.4049	0.99908	0.031746	0.028868		60.9252	52.2119	62.5305	12.8929							39.9914	67.0497	35.3273	4.14707
	3635	26.923	23.37	3.8746	0.11153	-0.025972	0.99342		52.5417	57.865	27.6577	49.6194							39.1186	68.2086	31.7349	2.92256
	3635	32.571	25.373	4.165	-0.21132	-0.24929	0.94509		79.7182	65.2633	63.09	30.811							59.3805	32.2213	10.6595	3.00137
	3635	14.507	25.859	3.8005	-0.30844	0.27221	0.91147		54.5648	66.4869	-70.9257	45.6981							60.8219	32.3208	-6.96578	1.72677
	3635	11.747	27.583	3.7681	0.60465	-0.3153	0.73142		71.4909	41.4521	-9.70673	46.9634							37.3867	64.2293	50.1584	2.54641
	3635	34.593	28.479	3.9911	-0.64352	-0.43936	0.62677		74.068	72.998	8.88429	36.8884							38.5108	55.0702	-11.3479	2.79281
	3635	24.444	31.374	5.462	0.55434	0.49333	0.67032		55.4804	77.407	83.2104	72.1245							36.4406	59.6418	10.1358	2.20535
	3635	18.749	32.62	4.0763	-0.15049	0.17534	0.97294		73.908	66.3088	1.28332	61.5893							52.3953	34.0759	0.145699	3.88571
	3635	40.724	35.421	3.7696	-0.18145	-0.44441	0.87725		79.4685	67.9507	38.7121	13.88							53.7649	34.2939	22.7176	1.89505
	3635	35.872	36.464	3.9	-0.1123	-0.16452	0.97996		66.8819	73.873	-77.2843	73.8779							45.5597	40.2411	-49.3823	0.0724554
	3635	23.271	24.173	3.64	-0.61176	0.77651	0.15097		67.1845	74.3609	65.5063	83.7554							38.6633	53.9201	-58.164	2.49821
	3635	33.392	25.248	4.4688	0.5103	-0.57073	0.64332		64.3222	35.4555	46.5118	11.1935							62.2592	80.3916	-73.717	0.904078
	3635	23.145	25.234	3.642	0.77656	-0.33246	0.53518		62.126	36.1651	-76.1675	2.00208							61.8335	82.2122	-37.2221	1.55336
	3635	14.848	26.356	3.7583	0.38955	-0.28794	0.87484		63.5856	36.2599	-85.8785	19.9588							82.1685	59.7064	4.90413	5.3345
	3635	15.652	27.22	3.7422	0.14106	0.68603	0.71377		62.8576	36.4776	-87.3103	29.1357							46.2983	50.2928	-34.3804	2.1879
	3635	40.773	28.056	4.7684	-0.64504	-0.32298	0.69254		72.6095	37.2088	-0.244688	5.07443
	3635	29.978	31.348	4.6071	-0.059507	0.89128	0.44954		43.2037	47.7682	37.5321	6.50937
	3635	33.311	32.122	4.0644	0.0064023	-0.15999	0.9871		87.416	51.209	20.5677	5.05749
	3635	14.503	33.12	4.7729	0.36172	-0.6284	0.68867		87.8568	68.0753	-18.0433	4.05037
	3635	38.774	32.626	4.6717	-0.21094	-0.18701	0.95944		67.1937	36.7054	-89.6184	44.7484
	3635	38.038	35.665	4.1869	0.25346	-0.52683	0.8113		69.6708	55.4215	-35.802	13.4253
	3635	30.519	39.226	4.7357	-0.35918	-0.097723	0.92814		63.7098	49.5462	-88.0321	17.357
	3635	35.184	39.31	4.2947	-0.20069	-0.12833	0.97121		73.8539	52.868	-38.0075	34.8627
	3635	25.348	40.154	5.5197	-0.0042874	-0.84733	0.53105		72.823	53.5603	-40.3073	32.0164
	3635	33.566	17.006	4.0728	-0.32976	0.48201	0.81174		59.6534	54.0693	45.4062	36.3152
	3635	35.334	23.187	4.0898	-0.54378	0.15436	0.82491		77.7304	54.63	-11.5593	11.1784
	3635	12.777	23.476	4.1653	0.90679	-0.0091471	0.42148		70.3531	54.8566	-33.4055	69.1734
	3635	12.236	26.772	4.0479	0.38107	-0.25204	0.88953		57.3781	57.593	64.186	7.95388
	3635	37.157	27.727	4.064	-0.40069	0.091405	0.91164		54.555	59.1308	30.3384	25.2279
	3635	15.846	34.064	3.8487	0.15449	-0.28485	0.94604		53.9157	60.6907	0.33974	33.5612
	3635	15.481	35.331	4.1994	0.26698	-0.21921	0.93844		40.4021	61.0008	7.44756	5.021
	3635	21.136	18.977	4.4151	0.091139	0.2611	0.961		68.3	60.9351	-7.79931	26.8536
	3635	13.454	21.007	4.1331	0.65779	0.37984	0.65042		54.0613	62.581	1.16418	29.3545
	3635	28.837	22.263	4.2033	-0.11479	-0.12685	0.98526		56.844	62.4294	-55.2916	60.1122
	3635	34.578	23.967	3.8391	-0.54777	0.80303	0.23471		67.4226	65.795	55.4079	12.0306
	3635	15.283	25.344	3.8675	-0.42013	0.059168	0.90553		53.1753	66.615	1.4285	33.7997
	3635	40.279	25.848	4.2197	-0.61701	0.10221	0.78029		68.048	67.2057	77.1517	28.7356
	3635	22.495	26.041	4.3265	0.28526	-0.1049	0.95269		61.7548	69.4676	89.2396	61.5269
	3635	25.851	26.264	4.003	0.0087248	-0.43087	0.90237		54.0583	81.5043	-71.1654	3.94999
	3635	39.778	30.222	4.5134	-0.14681	0.32296	0.93496		65.8237	45.6107	84.3714	27.0829
	3635	31.586	30.601	6.2833	-0.029715	-0.36728	0.92964		67.4286	46.54	-82.0383	36.092
	3635	22.748	32.246	4.36	0.15701	-0.44101	0.88366		65.1289	46.4773	81.5914	15.4414
	3635	29.923	35.291	4.4804	-0.015759	-0.61662	0.78711		69.2301	47.5958	-72.1303	5.43295
	3635	35.996	37.001	4.1321	-0.1936	0.0019151	0.98108		63.78	52.836	-71.0519	3.54257
	3635	36.776	37.262	3.8188	0.63287	-0.43583	0.63995		64.5063	53.5268	84.1933	16.6926
	3635	34.541	39.128	4.0994	-0.22743	-0.59492	0.77093		56.3524	54.6684	32.4195	26.2335
	3635	32.736	39.104	4.4162	-0.26253	-0.4948	0.8284		53.4148	55.0278	6.91795	34.5382
	3635	34.234	40.461	4.1846	-0.33296	-0.53268	0.77807		54.3104	55.5555	44.9374	44.0027
	3635	27.267	40.473	5.3962	0.4952	-0.82412	0.27498		84.5547	56.3926	-9.53028	18.5144
	3635	28.403	42.112	4.1671	-0.093177	-0.68844	0.71929		65.4383	58.3094	-58.8719	39.1402
	3635	38.83	18.108	4.1424	-0.25191	0.73412	0.63056		62.8162	58.6912	-23.4007	42.5009
	3635	37.527	20.75	4.0163	-0.54421	0.78166	0.30471		74.416	59.8268	-16.8024	33.8349
	3635	40.238	21.064	4.0914	-0.61914	0.58735	0.52124		61.9861	60.8895	50.0596	20.3867
	3635	14.577	22.613	4.2032	0.94457	-0.30536	0.12061		60.898	60.9601	39.3607	43.3485
	3635	20.187	24.219	4.2565	0.43435	0.50758	0.74411		50.5596	60.9598	-0.468829	5.54332
	3635	32.936	25.888	5.1634	-0.3996	-0.38168	0.83345		52.7406	61.297	-23.4917	21.6741
	3635	20.963	27.923	4.2558	-0.1277	-0.16534	0.97793		70.6762	60.9678	6.14049	58.5948
	3635	17.851	28.331	4.6685	0.082018	0.11318	0.99018		67.0426	61.2531	21.3018	32.4686
	3635	37.319	28.423	4.738	-0.24128	-0.12395	0.96251		66.3445	61.9415	15.019	27.5221
	3635	14.61	30.474	4.9244	0.25305	-0.3263	0.91077		68.7543	62.3683	64.0344	6.54213
	3635	37.591	30.885	6.1809	0.15692	0.36825	0.91639		57.8746	63.2202	21.2505	15.4399
	3635	25.83	32.428	4.7783	-0.31571	-0.26692	0.91054		66.4261	65.6574	75.0221	3.8515
	3635	38.051	33.756	5.8985	-0.40864	-0.54731	0.73038		63.164	65.9052	-40.6651	61.5099
	3635	16.214	34.703	4.7925	0.15936	-0.20592	0.96551		66.9933	66.4939	40.5807	34.9438
	3635	29.76	34.916	3.9526	-0.22364	-0.94024	0.25678		74.1503	67.026	32.1716	17.6358
	3635	22.238	36.803	4.3672	0.34112	-0.13788	0.92985		54.6355	68.3385	-42.0785	25.0604
	3635	22.399	37.589	4.4028	0.58705	-0.18982	0.78698		59.1247	68.9608	81.9141	34.7875
	3635	26.326	37.143	5.8154	-0.037401	-0.49518	0.86799		65.7291	69.378	57.2633	2.22613
	3635	33.32	39.042	5.403	-0.2488	-0.77534	0.58046		67.1669	72.2374	59.5577	6.83647
	3635	15.337	21.949	5.2457	0.96072	-0.084646	0.26429		57.1268	73.5578	-44.209	21.8335
	3635	36.982	22.035	4.599	-0.65204	0.40898	0.63842		56.4688	74.727	-82.0761	45.3952
	3635	15.399	22.429	4.2258	0.30286	-0.79372	0.52752		65.7248	43.451	89.0701	1.35916
	3635	33.237	28.418	4.1971	0.95978	0.27604	0.051224		60.88	48.3261	-86.6555	47.253
	3635	41.536	30.571	4.4461	-0.68297	-0.3764	0.626		75.5153	48.9652	-64.2376	4.97612
	3635	18.046	31.698	6.2747	0.37204	-0.57482	0.72882		68.6152	49.6355	-28.1543	28.3282
	3635	29.74	33.53	4.3442	-0.30693	0.83765	0.45182		60.4243	54.7936	54.5179	45.1895
	3635	33.331	37.011	4.376	-0.13557	-0.96704	0.21551		53.0913	57.2383	31.0669	32.8978
	3635	17.681	36.495	4.4765	0.65876	-0.74449	0.10845		80.2026	59.0727	28.4087	20.6016
	3635	18.084	37.194	4.5326	0.19267	-0.49943	0.84466		62.8775	59.5464	-84.0314	24.7901
	3635	25.463	40.041	4.1701	-0.8161	-0.4042	0.41304		79.2896	60.6101	2.87337	12.7044
	3635	16.823	20.899	4.7762	-0.21234	-0.077638	0.97411		77.1562	62.7565	-6.56456	3.41799
	3635	19.82	22.976	4.2458	0.75272	0.56478	0.3383		62.5913	63.8228	-83.6424	71.8713
	3635	21.791	27.431	4.6703	-0.28933	0.51368	0.80773		55.5572	65.2782	-61.3801	12.8535
	3635	32.94	27.467	4.5005	0.05966	0.75833	0.64913		68.7912	66.3564	56.2029	6.16691
	3635	15.711	29.458	4.3767	0.82609	0.040112	0.56211		70.681	67.8852	26.4394	35.2709
	3635	25.119	29.305	4.6577	-0.13354	-0.39241	0.91005		79.3011	70.2901	21.7217	22.2942
	3635	38.608	33.352	4.944	-0.16267	-0.13162	0.97786		53.131	70.5704	-24.5436	7.59437
	3635	21.713	33.728	4.4635	-0.21455	-0.77714	0.59163		57.8145	74.3342	-77.3449	17.8022
	3635	35.281	34.515	4.5722	-0.32654	-0.37045	0.86956		57.7798	75.113	-81.9426	32.9344
	3635	36.748	35.452	4.3304	0.34832	-0.29484	0.8898		71.8063	78.7806	59.4043	39.3576
	3635	19.56	38.798	4.5468	0.23782	-0.56514	0.78997		69.8661	61.2337	20.9222	62.8105
	3635	27.149	41.706	4.5678	0.27956	-0.5689	0.77343		45.3422	62.377	12.5945	23.2329
	3635	40.337	22.482	4.5976	-0.85935	0.16127	0.48529		50.6295	62.928	-15.6052	29.0394
	3635	25.544	23.96	4.7367	-0.37224	-0.077439	0.9249		60.1883	65.0172	84.4618	51.5746
	3635	31.994	27.845	4.5077	-0.69032	0.22715	0.68692		72.9509	65.235	35.2874	54.2119
	3635	40.427	30.37	4.6826	-0.54787	-0.19087	0.8145		58.5505	69.8625	42.992	48.8567
	3635	21.041	31.335	4.8882	-0.28691	0.054256	0.95642		70.0101	73.6189	39.2331	27.1322
	3635	32.55	31.907	5.0078	0.12826	0.18747	0.97386		70.802	74.168	60.6542	39.5876
	3635	17.136	32.584	4.7258	0.10447	0.17657	0.97873		57.8001	76.8442	-53.1651	61.4658
	3635	37.91	33.05	4.3379	-0.75315	-0.38538	0.53316		69.5935	46.7256	-58.6523	64.7199
	3635	34.375	34.094	4.3282	0.55592	0.5363	0.63508		65.966	47.901	85.6869	7.36919
	3635	38.991	34.38	4.4511	-0.38158	0.053144	0.92281		76.4917	71.7532	35.2195	7.3672
	3635	18.801	35.841	4.5393	-0.54204	0.81232	0.21524		55.0203	75.4336	-70.3306	4.90876
	3635	27.256	37.242	4.3986	-0.26899	0.92276	0.27596		67.8199	35.9455	79.3719	12.0801
	3635	34.122	38.212	4.4707	-0.20948	-0.97436	0.082133		65.5156	35.8245	61.7391	15.2547
	3635	21.443	19.776	4.7206	0.74595	0.17338	0.64303		47.8533	41.3327	-1.52456	2.47499
	3635	22.88	20.04	4.4997	0.18702	-0.66303	0.72486		70.3631	60.1819	-9.94785	50.7863
	3635	26.094	22.593	4.5518	0.5133	-0.85347	0.090099		59.5685	51.4794	53.5581	12.1948
	3635	20.868	24.575	4.7034	0.095207	0.34208	0.93483		76.0913	53.7336	-43.0576	4.30495
	3635	20.526	25.553	4.6518	0.57687	0.65087	0.49355		71.2238	54.0911	-57.6221	60.5421
	3635	12.933	27.344	4.6843	0.85375	0.080319	0.51445		71.4138	54.4595	88.0372	20.4091
	3635	29.207	27.729	4.5082	-0.79452	0.48638	0.36356		58.2766	54.708	54.0621	59.7427
	3635	36.49	28.146	4.7308	-0.41864	-0.44207	0.79329		75.713	55.4356	-35.1308	18.461
	3635	21.247	29.965	5.0949	-0.074626	-0.066963	0.99496		74.4005	59.0518	-61.2746	62.3749
	3635	35.803	35.942	5.3107	-0.17785	-0.59698	0.78229		60.1074	59.4885	22.0886	43.148
	3635	25.611	36.254	4.7273	-0.083071	-0.73239	0.6758		68.9866	59.6799	-16.8723	35.4425
	3635	38.151	36.095	5.1344	-0.36884	-0.53133	0.76266		59.1934	62.0407	11.7425	22.6888
	3635	32.195	36.923	4.8775	0.32268	0.91488	0.24262		57.9024	70.6014	-81.1377	39.2245
	3635	19.534	37.725	4.8265	0.28671	-0.58315	0.76009		54.5361	70.9618	-39.7051	21.3706
	3635	22.005	39.851	4.9029	0.32837	-0.73956	0.58755		64.4595	47.4739	77.176	9.06305
	3635	28.373	39.472	6.0048	-0.11958	-0.65344	0.74747		53.9985	48.0224	53.0466	25.2591
	3635	36.191	23.392	4.6042	-0.94425	-0.24975	0.21451		54.8431	49.2059	50.263	17.874
	3635	39.866	25.188	5.244	-0.65059	0.63217	0.42082		54.9236	56.6034	17.2647	7.12718
	3635	37.766	24.487	5.2146	-0.78127	-0.20727	0.58878		64.542	56.7021	-9.28076	31.8899
	3635	23.41	25.185	5.2366	0.18769	-0.1677	0.96781		74.7104	57.6106	-16.6041	64.1351
	3635	34.087	29.545	4.8443	-0.73592	-0.40841	0.54002		76.3136	59.1493	-20.5453	10.5991
	3635	23.574	31.763	4.8477	-0.10815	0.2039	0.973		65.5053	62.8878	58.8415	70.1057
	3635	24.146	32.52	5.2181	-0.15641	0.46313	0.87238		78.5287	64.8251	1.91529	14.9894
	3635	25.049	33.429	4.6781	-0.018271	-0.99981	0.0073843		66.6332	67.5479	38.7427	11.2108
	3635	18.682	34.627	4.9223	0.20832	0.13948	0.96806		72.53	69.165	31.0914	1.46559
	3635	34.683	36.622	5.9645	-0.35995	-0.54625	0.75634		72.0394	69.8083	38.1699	33.821
	3635	31.181	40.396	5.0179	-0.11041	-0.55221	0.82636		70.0066	70.0347	51.2698	39.642
	3635	22.81	19.03	4.7499	0.47751	0.87783	0.037433		56.0974	70.2454	-68.2514	47.7703
	3635	19.152	19.783	5.1596	0.32548	0.586	0.74207		74.5803	70.6346	34.349	28.7914
	3635	21.065	23.925	4.665	0.74235	0.62746	0.23495		70.9918	71.0669	39.2444	11.3979
	3635	25.827	24.418	5.3832	0.83448	-0.4966	0.23881		54.2979	73.3917	-51.3966	41.9094
	3635	25.6	27.992	5.1997	0.6672	-0.44842	0.59478		62.5623	53.9033	84.0601	0.683556
	3635	35.816	31.228	5.3159	-0.6913	-0.41008	0.59492		67.1861	55.1747	-66.8923	21.8728
	3635	39.378	32.239	5.6386	-0.48954	-0.83335	0.25669		66.3269	55.6517	-58.334	82.6358
	3635	34.022	32.971	5.0611	-0.33416	-0.75956	0.55804		56.4832	59.3115	53.1324	19.6277
	3635	15.588	33.229	5.1841	0.20766	-0.59282	0.7781		62.1564	59.6898	-24.095	74.332
	3635	16.353	35.656	4.9043	0.32765	-0.56848	0.75464		64.1279	60.2864	-64.2686	32.2168
	3635	17.587	19.748	5.059	0.38954	0.7547	0.52791		51.0083	61.883	-14.1187	20.6054
	3635	19.915	19.802	5.0613	0.51771	0.55089	0.6546		67.3488	62.364	-13.5858	65.9449
	3635	22.193	20.483	4.9883	-0.82381	-0.47192	0.31405		54.6387	65.0341	-20.6192	46.1252
	3635	29.9	21.37	5.3057	-0.41184	-0.19298	0.89059		75.453	67.4715	11.7401	24.3954
	3635	16.549	23.459	5.503	0.071832	-0.53875	0.8394		64.5774	68.4363	58.0661	21.6186
	3635	14.878	25.429	4.9761	-0.89675	-0.0014897	0.44253		68.2691	72.9648	59.5163	19.2174
	3635	26.345	25.734	5.1268	-0.8197	0.3797	0.42885		68.9292	73.8291	55.7465	7.96944
	3635	17.668	26.243	4.852	-0.63453	-0.77104	0.053548		68.0785	76.0694	55.0741	0.171108
	3635	40.024	27.596	5.1162	-0.74725	0.080883	0.6596		72.5199	54.6518	-38.5465	26.981
	3635	19.168	29.666	5.2045	0.47887	-0.28328	0.83092		49.795	61.8932	-3.75503	22.5137
	3635	35.523	29.976	5.2934	-0.45821	-0.037415	0.88806		67.763	65.1032	43.1517	33.2421
	3635	37.749	31.737	5.3466	-0.35683	0.18437	0.9158		63.9416	68.1421	67.8413	24.7919
	3635	37.571	32.306	4.8947	0.65256	0.68313	0.32788		67.8514	69.0557	62.6538	54.4767
	3635	30.344	33.12	5.3176	-0.099976	0.18746	0.97717		72.5463	80.532	59.1071	1.16765
	3635	27.178	33.776	5.188	-0.24783	-0.96246	0.11071		68.259	38.2492	-40.8383	45.4063
	3635	20.408	37.833	5.3782	0.27386	-0.54323	0.79366		80.2584	62.7366	-3.48723	14.0049
	3635	27.034	22.629	5.3633	0.40258	-0.42384	0.81135		52.8715	68.3389	-25.4509	33.2353
	3635	14.422	23.239	5.1626	0.99961	0.027291	0.0055033		68.3142	79.5554	70.9107	29.1433
	3635	22.717	24.495	5.0759	0.66348	0.070673	0.74485		65.9177	76.6483	-89.0044	5.24887
	3635	27.734	25.596	5.584	-0.23709	0.042119	0.97057		62.5707	52.7067	-83.1408	46.8214
	3635	27.104	26.104	5.4659	-0.42025	-0.077153	0.90412		46.3969	56.1039	86.6028	87.6207
	3635	24.345	26.981	5.0827	0.15127	0.15759	0.97585		85.1148	45.3346	5.42541	13.8324
	3635	25.534	30.342	5.1771	-0.041565	0.98749	0.1521		60.3962	37.0233	-86.0711	35.8839
	3635	31.569	31.572	5.4159	-0.035247	-0.10214	0.99414		60.4595	53.6069	51.9732	54.5025
	3635	17.912	33.396	5.7062	0.13994	-0.18116	0.97345		69.1014	58.7989	-22.5634	26.4891
	3635	16.218	33.717	5.3678	0.31958	-0.44138	0.83849		60.9359	58.7174	71.3426	5.66673
	3635	19.452	35.068	5.1459	-0.64026	0.6586	0.39537		62.5839	65.0865	56.6069	70.2377
	3635	31.499	34.826	5.8543	-0.15389	-0.58818	0.79396		64.1691	45.9791	78.5515	10.2665
	3635	17.624	21.289	5.5064	0.27682	0.43873	0.85492		52.8857	47.9447	52.6234	1.06575
	3635	29.509	22.186	5.3467	-0.37835	-0.26465	0.88703		77.0084	56.4648	-10.8601	49.04
	3635	34.931	22.403	5.381	-0.67673	0.72731	0.11424		70.0032	59.2316	-26.4957	39.8245
	3635	19.144	24.509	6.2237	0.91683	0.16225	0.36483		69.4442	60.5101	-13.2816	35.784
	3635	19.444	23.149	5.0514	0.74888	0.31611	0.58245		73.8369	61.3914	-19.1674	9.14731
	3635	17.456	23.584	5.3179	0.47869	-0.31063	0.8212		55.4336	61.3113	12.993	55.1732
	3635	22.198	26.464	5.3625	-0.20533	0.39626	0.89489		58.3073	62.6305	3.23555	28.8049
	3635	37.991	27.588	5.6897	-0.38642	-0.41884	0.82173		62.4793	64.3476	24.8273	51.0996
	3635	13.708	27.987	5.1979	0.87653	-0.070083	0.47622		53.6454	64.814	-12.3931	63.384
	3635	20.834	28.605	5.2827	-0.74422	0.33255	0.57927		69.8369	66.1931	29.9847	23.9891
	3635	28.194	28.506	5.369	-0.29711	-0.38736	0.87274		70.7998	67.2398	62.4113	59.2051
	3635	36.409	28.884	5.7999	0.80763	0.36573	0.46257		63.5788	69.1364	76.0339	13.0927
	3635	37.772	29.554	5.1147	-0.90905	-0.12589	0.39721		69.5066	68.9946	-29.6581	72.2645
	3635	24.365	29.666	5.713	0.26863	-0.10648	0.95734		61.0266	69.8603	86.0159	9.50302
	3635	36.63	29.945	5.9336	-0.58559	-0.32265	0.74363		66.9006	70.5804	65.0913	36.8932
	3635	18.158	30.647	5.8182	0.60289	0.091909	0.79251		67.9043	71.559	64.1218	28.9541
	3635	14.945	31.041	5.1641	-0.75446	0.64183	0.13727		64.0214	71.9899	76.5559	35.5233
	3635	21.973	31.148	5.5522	0.26789	-0.056607	0.96178		66.6254	73.0844	58.7433	16.9891
	3635	32.186	33.617	5.1336	0.64747	-0.71051	0.27562		65.5693	74.8302	72.3939	26.3081
	3635	33.115	34.737	6.0259	-0.34914	-0.24286	0.90505		53.3852	74.3839	-45.0233	30.3719
	3635	37.466	34.092	5.1728	-0.42902	-0.2377	0.87146		61.8471	46.5692	59.6687	22.7067
	3635	17.258	33.993	5.761	0.44264	-0.31017	0.84135		67.1216	48.9757	-53.242	5.20341
	3635	17.203	34.855	5.5873	0.43382	-0.42222	0.79595		60.1388	52.3107	56.3074	9.45717
	3635	32.416	35.585	5.1918	-0.36874	-0.92712	0.06695		68.1732	55.0008	-48.5358	6.18484
	3635	31.151	36.462	5.3537	-0.069406	-0.34047	0.93769		72.1453	56.8475	-34.562	23.6221
	3635	35.623	36.804	5.3828	-0.44211	-0.60394	0.66317		55.1085	57.7782	46.3631	31.8665
	3635	28.578	37.324	5.2163	0.080339	-0.88308	0.4623		55.6972	59.1936	62.9792	19.9843
	3635	30.742	37.424	5.189	0.39066	-0.7463	0.5389		68.2322	59.0708	-71.8747	74.9765
	3635	27.017	37.646	5.7848	-0.024371	-0.39216	0.91958		67.7745	60.2024	5.8298	18.6611
	3635	22.456	36.583	6.3103	0.56553	-0.65229	0.50467		57.5462	65.4972	-63.8047	20.8318
	3635	26.98	38.702	5.2853	0.079608	-0.65904	0.74788		74.7046	66.4427	25.5041	22.9005
	3635	36.8	21.522	5.4217	-0.73426	0.40791	0.54266		59.0293	66.9548	87.2734	0.245712
	3635	31.191	22.206	5.4517	-0.75979	-0.64903	0.038563		68.9179	72.6762	42.5045	11.4491
	3635	30.391	22.743	5.2831	-0.4437	-0.5463	0.71041		84.1062	45.2126	-1.46089	18.5237
	3635	36.691	23.626	5.4149	-0.79778	0.20106	0.56843		58.7162	49.6633	67.1425	51.5194
	3635	26.819	23.341	5.7413	0.66075	-0.46816	0.58672		78.1338	55.9509	-19.0209	16.1431
	3635	32.323	24.308	5.1921	-0.95234	-0.25848	0.16198		69.2348	70.1727	61.4993	11.2293
	3635	24.711	25.652	5.4463	-0.21071	-0.40137	0.89135		64.7373	73.198	64.5958	2.62072
	3635	20.263	27.171	6.6325	0.48923	-0.79493	0.35881		60.5115	49.4483	-76.6932	12.7994
	3635	30.093	26.923	5.3337	0.14497	-0.014958	0.98932		57.7098	72.202	-50.5791	35.5578
	3635	24.755	27.893	5.4407	0.67025	0.45553	0.58588		71.9088	53.8919	89.9256	57.9322
	3635	33.556	27.753	5.3079	-0.62648	-0.2495	0.73843		74.7275	62.666	-11.4609	13.6193
	3635	29.024	28.064	5.72	-0.37491	-0.37499	0.84784		63.6978	65.0251	75.9499	54.1479
	3635	26.295	28.643	5.4839	0.34054	-0.3704	0.8642		62.723	55.528	83.8085	22.3779
	3635	29.864	30.122	5.461	0.21917	-0.97161	0.089096		63.6184	56.1681	89.841	15.9023
	3635	27.068	35.104	5.4538	0.81328	0.41107	0.41183		54.7779	63.4683	-15.4445	63.7287
	3635	30.86	35.441	5.5931	0.23821	-0.19926	0.95055		60.5137	63.972	-27.1561	40.5984
	3635	18.316	36.166	5.5842	0.4944	-0.37079	0.78618		65.4585	64.4813	53.8762	65.6039
	3635	27.68	39.226	5.2163	0.12856	-0.83308	0.538		58.16	68.7767	-76.6242	44.4728
	3635	19.436	21.186	5.6199	0.75325	0.62792	0.19578		66.6776	54.5787	-75.8931	9.02282
	3635	19.247	22.046	5.5675	-0.53237	-0.67475	0.51116		67.5657	56.533	-77.1328	60.3015
	3635	35.597	23.118	5.6773	-0.96201	0.17257	0.21158		63.079	60.7841	56.7756	67.2143
	3635	33.537	25.941	5.5324	-0.60964	-0.35761	0.70742		46.7146	60.5848	12.8043	11.5629
	3635	29.65	26.294	5.6376	-0.36178	-0.1078	0.92601		76.9708	61.9455	-1.2844	22.167
	3635	22.537	27.793	5.5329	-0.75155	0.40902	0.51756		54.9385	62.3091	-15.2585	76.9619
	3635	31.95	28.244	6.1385	-0.18354	0.00064104	0.98301		59.9063	62.9418	-14.6064	35.8563
	3635	33.707	28.426	5.9004	-0.30335	-0.44623	0.84194		70.2492	63.873	38.127	50.3084
	3635	31.318	28.694	5.824	-0.33635	-0.31673	0.88688		77.0776	63.6515	-2.41547	7.4988
	3635	25.603	28.843	5.6781	-0.16103	-0.82486	0.54192		58.4903	64.3715	-48.5775	19.2452
	3635	14.67	29.278	5.5759	0.85402	0.087312	0.51286		68.442	64.8886	43.7661	7.36092
	3635	27.913	28.961	6.0609	-0.054906	-0.46476	0.88373		75.2456	65.0161	22.5969	11.3776
	3635	35.718	29.335	5.9537	-0.25087	-0.030363	0.96754		57.2038	68.3693	89.383	63.8621
	3635	30.774	30.02	5.649	-0.074203	-0.23095	0.97013		72.735	62.7958	-7.31303	0.110807
	3635	33.989	31.451	5.7652	0.34265	0.7187	0.60503		59.22	63.5218	-50.1352	26.2374
	3635	32.96	35.516	6.0793	-0.2766	-0.23131	0.93273		61.9173	65.0564	71.5924	55.1257
	3635	29.264	36.897	5.6306	0.1384	0.14966	0.979		62.4309	68.4709	55.7059	52.6797
	3635	37.208	22.221	5.5808	-0.54258	0.69979	0.46464		74.9753	68.8125	23.8872	7.0505
	3635	35.944	22.138	5.689	-0.83348	0.44438	0.32838		61.8327	76.8787	-86.4442	5.05385
	3635	20.307	23.717	5.6881	-0.67241	-0.73176	0.11136		48.5662	60.8922	1.83225	8.90739
	3635	25.08	27.26	5.635	-0.098255	0.22433	0.96955		78.6601	63.8995	16.1795	17.7742
	3635	31.184	27.501	5.8736	0.47152	0.63924	0.60748		65.7261	53.1345	-62.3191	49.3122
	3635	38.953	27.43	5.6663	-0.71343	-0.44875	0.53819		66.3257	49.8483	-2.61149	51.0846
	3635	22.159	29.656	5.7973	-0.44867	0.40813	0.79506		66.5549	36.0209	-81.3288	22.7579
	3635	38.97	29.857	5.7345	-0.74735	-0.40148	0.52941		59.9762	58.5645	45.4474	30.9789
	3635	38.528	31.588	5.7105	-0.63725	-0.30271	0.70871		58.2161	66.8961	-70.4026	56.8124
	3635	22.051	32.707	5.546	0.65189	-0.48706	0.58122		52.5455	40.1452	35.3145	49.7632
	3635	37.091	35.09	5.6865	-0.054733	-0.61347	0.78782		61.1301	50.7031	79.6489	33.7222
	3635	23.15	36.693	5.7482	0.68358	0.10147	0.72279		59.7875	57.0008	-6.61261	62.7186
	3635	27.677	37.04	5.8131	0.18014	-0.46729	0.86556		67.1635	59.2727	10.0072	32.6354
	3635	28.847	39.075	5.6812	-0.14002	-0.59449	0.79182		70.6657	62.004	-87.2494	78.7332
	3635	26.687	39.055	6.0904	-0.032471	-0.64701	0.76179		73.5439	63.5834	-18.9341	52.5886
	3635	25.864	39.178	5.9524	0.071741	-0.71083	0.69969		76.2769	64.8228	19.2189	26.3091
	3635	31.1	23.352	5.9952	-0.69278	-0.71786	0.068841		77.458	65.0851	9.58906	24.8086
	3635	15.707	23.98	5.8036	0.9582	0.10136	0.26756		76.6935	65.752	8.55846	25.0764
	3635	33.36	26.738	6.0144	-0.55919	-0.63185	0.53672		64.6165	67.0251	71.3874	36.7181
	3635	32.064	27.09	5.8152	-0.030825	-0.20084	0.97914		57.1074	69.0686	-80.5734	73.749
	3635	18.015	27.64	6.2463	0.6098	-0.34693	0.71258		63.6469	54.4335	85.8062	0.549257
	3635	38.916	28.167	5.7631	-0.89287	-0.19877	0.40406		65.559	55.2871	81.7246	55.0611
	3635	21.687	28.869	6.1122	0.83123	-0.42792	0.35489		65.5895	56.177	86.4998	43.4286
	3635	37.897	30.186	6.1096	-0.73268	-0.36868	0.57206		60.3009	56.3835	-81.8907	1.6039
	3635	17.239	30.196	6.5507	-0.87939	0.47495	0.03328		49.2256	59.3325	10.1884	4.78478
	3635	17.032	31.995	6.0872	0.48545	-0.64044	0.59513		65.6654	63.4033	-2.46312	57.7336
	3635	24.126	33.34	5.9835	-0.21948	0.034573	0.975		62.9409	71.5201	70.5786	13.5303
	3635	24.447	37.853	5.655	-0.060774	0.98596	0.15552		57.7113	76.1554	-57.1703	79.0469
	3635	27.725	38.087	5.7304	-0.039587	0.078734	0.99611		69.9962	62.5095	-4.43774	18.1042
	3635	27.393	39.634	5.9939	0.033809	-0.54819	0.83567		53.8718	65.7393	74.1209	4.06975
	3635	30.095	22.402	5.7888	-0.63422	-0.48056	0.60566		57.7255	59.9885	9.08496	7.08243
	3635	26.033	23.123	5.9395	0.61907	-0.48185	0.62014		57.4701	61.124	16.2578	78.6659
	3635	21.758	26.642	6.123	0.46502	0.10364	0.87921		60.0641	66.7043	88.5847	50.2071
	3635	35.315	27.145	5.9066	-0.80979	-0.42077	0.40889		60.4282	68.0078	83.1137	35.0143
	3635	36.98	27.276	5.9647	-0.26059	0.91504	0.30788		58.1757	58.8661	44.4527	13.0686
	3635	16.79	27.732	6.2146	0.87537	-0.037428	0.482		66.9796	64.0603	32.0478	44.0136
	3635	36.254	27.748	5.9473	-0.79804	-0.52696	0.29231		74.7386	63.654	-2.55887	43.9316
	3635	30.356	28.078	6.246	-0.0043934	-0.20533	0.97868		62.6105	70.3108	88.2676	28.8752
	3635	29.329	29.484	5.9479	0.006189	-0.99229	0.12375		61.6228	58.0914	-75.2627	71.117
	3635	34.151	29.629	6.134	-0.12112	-0.67166	0.73089		57.8915	67.7321	-73.0605	72.0928
	3635	30.714	33.626	7.2061	-0.073034	-0.72685	0.6829		59.0675	55.9722	-55.4507	24.7977
	3635	22.706	38.4	5.9229	0.45209	-0.84622	0.282		59.8807	60.1003	22.0312	68.4733
	3635	21.964	24.623	6.2068	0.9352	0.32239	0.14654		62.5323	56.983	-85.0232	39.7489
	3635	21.795	25.356	6.2192	0.78409	-0.19476	0.5893		64.8678	63.3905	-50.0392	22.851
	3635	17.226	26.127	6.1935	-0.96992	0.16535	0.17863		61.4504	66.2314	74.3234	46.7716
	3635	24.559	26.259	6.0254	-0.84138	0.54041	0.0055007		64.7224	48.717	79.1827	23.571
	3635	17.413	32.734	6.1105	0.56408	-0.66651	0.48742		64.4162	49.9204	-65.55	2.89065
	3635	20.408	34.045	6.2122	0.64365	-0.62345	0.44387		57.8854	61.6593	-58.0899	64.6725
	3635	32.08	35.009	6.5253	-0.092514	-0.75389	0.65045		60.8494	65.5738	-89.2934	65.7434
	3635	33.586	36.502	6.37	-0.014084	-0.9741	0.22566		65.0912	71.8776	69.3833	5.62107
	3635	32.388	38.157	6.1982	-0.30213	-0.86317	0.40455		65.9386	73.5205	61.0417	4.45765
	3635	29.637	38.691	5.9425	0.038996	0.97514	0.21813		59.2505	75.9685	-55.8554	40.2556
	3635	23.778	38.478	6.0929	0.33445	-0.82599	0.45375		62.5902	67.036	70.7787	28.956
	3635	22.648	24.092	6.1328	0.088732	-0.98526	0.14626		55.3607	55.7433	37.2967	5.48589
	3635	25.176	24.603	6.3524	0.91483	-0.28623	0.28488		64.258	65.9445	-79.4605	48.968
	3635	28.233	27.581	6.375	0.013187	0.15428	0.98794		66.3086	38.448	-39.1404	76.3604
	3635	18.567	29.684	6.2746	0.86483	-0.35646	0.35356
	3635	36.409	32.343	6.4958	-0.25202	-0.32024	0.9132
	3635	25.732	32.796	6.0938	0.1926	-0.56655	0.8012
	3635	20.014	33.276	6.5491	0.78177	-0.57247	0.24723
	3635	35.72	35.144	6.3516	-0.4433	-0.58576	0.67851
	3635	28.769	35.658	6.5931	0.16688	0.044296	0.98498
	3635	23.024	26.127	6.2914	0.49546	-0.18598	0.84849
	3635	25.496	25.815	6.3493	-0.89534	0.43544	0.093544
	3635	31.562	26.583	6.6266	-0.46488	-0.37337	0.80279
	3635	23.58	26.871	6.5493	0.76507	-0.53615	0.35666
	3635	34.388	26.921	6.4712	-0.82665	-0.28832	0.48324
	3635	19.218	27.021	6.6676	0.81895	-0.17988	0.54494
	3635	37.983	29.294	6.0924	-0.65593	-0.57801	0.48545
	3635	21.668	31.789	6.1811	0.58346	-0.46128	0.66843
	3635	23.829	37.368	6.4549	0.61304	-0.54151	0.57528
	3635	20.948	24.745	6.4745	0.78205	0.56982	0.25241
	3635	31.788	25.649	6.5949	-0.64663	-0.75715	0.092671
	3635	22.458	25.874	6.4947	0.42246	-0.68972	0.58805
	3635	19.721	26.214	6.5673	-0.98231	0.07298	0.17243
	3635	20.137	28.215	6.691	0.7657	-0.62229	0.16269
	3635	30.727	28.966	6.3865	0.083474	-0.46767	0.87995
	3635	34.671	30.035	6.2873	0.90815	0.41863	0.0021079
	3635	34.696	31.363	6.7904	-0.6221	-0.78294	0.0012209
	3635	25.884	37.56	6.4926	-0.094422	-0.79185	0.60338
	3635	26.309	26.125	7.2523	-0.66523	0.52488	0.53101
	3635	33.087	31.985	7.1649	0.26559	0.78143	0.56465
	3635	22.014	32.478	6.6689	-0.69101	0.71783	0.085013
	3635	24.763	35.21	6.8485	-0.10612	0.63471	0.76542
	3635	25.457	36.404	6.8369	-0.11172	-0.62532	0.77233
	3635	24.265	36.328	6.6717	0.43791	-0.76477	0.47262
	3635	24.853	37.121	6.7282	-0.26746	-0.46926	0.84158
	3635	26.05	24.884	6.7938	-0.44645	0.6107	0.65401
	3635	30.911	25.716	6.6394	-0.66131	-0.63253	0.4032
	3635	27.185	26.347	7.4032	-0.82871	0.53038	0.17871
	3635	22.707	26.692	6.8086	0.38201	-0.59575	0.70651
	3635	33.212	27.271	6.8652	-0.44405	-0.696	0.56427
	3635	26.011	28.093	6.6887	0.70046	-0.56365	0.43777
	3635	21.573	30.613	7.3282	0.48592	-0.85852	0.16381
	3635	18.605	30.769	6.7111	0.66834	-0.52728	0.52469
	3635	30.871	30.949	6.676	-0.0057657	-0.66346	0.74819
	3635	33.69	32.747	7.1947	-0.57445	0.023113	0.81822
	3635	24.717	26.182	7.4287	0.9651	-0.26132	0.016834
	3635	22.607	27.473	7.3032	0.5845	0.26952	0.76532
	3635	20.343	28.793	7.1432	0.79001	-0.48721	0.37218
	3635	22.72	31.725	7.4299	0.49212	-0.72066	0.48834
	3635	31.35	32.638	7.5487	0.21554	0.95002	0.22584
	3635	27.976	14.415	1.165	0.26935	0.77522	0.57139
	3635	27.604	13.657	1.617	0.457	0.81209	0.36285
	3635	28.052	15.835	2.0544	-0.19728	0.82915	0.52306
	3635	28.144	15.267	1.6779	0.048739	-0.72357	0.68852
	3635	28.152	15.292	2.6181	-0.074637	0.951	0.30005
	3635	27.441	13.515	0.76107	-0.082676	-0.98898	0.12285
	3635	26.086	13.634	1.3251	0.195	0.41372	0.88928
	3635	26.622	12.373	0.8333	-0.18357	-0.95704	0.22445
	3635	26.696	13.161	1.1306	0.29219	0.55985	0.77537
	3635	25.874	12.836	1.0072	0.20299	-0.86444	0.45994
	3635	26	11.581	0.67374	-0.13883	-0.99014	0.018683
	3635	25.958	10.435	0.61532	-0.15581	0.98262	0.10088
	3635	26.91	11.394	0.69347	0.6636	0.74778	0.021472
	3635	27.372	12.363	0.91353	0.023229	0.88757	0.46008
	3635	33.987	14.156	1.5236	-0.20422	-0.10678	0.97309
	3635	34.035	12.609	1.7947	-0.84078	0.30763	0.44547
	3635	32.743	13.465	2.3358	-0.27051	0.29636	0.91597
	3635	33.6	13.216	2.399	-0.16083	0.54736	0.8213
	3635	33.129	14.078	3.0269	-0.48701	0.70342	0.51771
	3635	32.707	12.516	1.7569	0.12251	0.56673	0.81474
	3635	34.622	12.739	0.81747	-0.11496	-0.98562	0.12382
	3635	33.843	14.379	3.0989	-0.31377	0.65807	0.68447
	3635	33.866	13.113	0.84696	-0.24868	0.96815	0.029084
	3635	33.245	12.703	1.0575	0.44976	-0.44114	0.7766
	3635	32.275	11.726	0.79796	-0.33065	-0.90175	0.27843
	3635	34.644	11.526	0.74447	0.65963	0.68745	0.3038
	3635	34.468	13.258	2.0114	-0.3055	0.21147	0.92841
	3635	32.395	10.531	0.64299	-0.79686	0.598	0.0861
	3635	33.562	10.901	0.62812	-0.17742	-0.98379	0.026023
	3635	33.745	11.725	0.91112	0.27674	0.50835	0.81548
	3635	28.11	11.001	0.66447	0.82717	0.56165	0.018166
	3635	42.972	14.039	0.59013	0.22456	0.97061	0.08658
	3635	41.565	15.911	0.73302	0.61473	-0.76095	0.2075
	3635	41.596	16.429	2.226	-0.51499	0.30402	0.80147
	3635	42.725	15.577	0.83091	-0.49074	0.82456	0.28156
	3635	42.227	14.932	0.87931	-0.41099	0.70019	0.5838
	3635	41.145	16.053	1.809	-0.43357	-0.18288	0.88237
	3635	42.209	22.38	1.0214	0.82061	-0.29193	0.49131
	3635	41.67	20.91	1.9419	0.98533	0.023091	0.16906
	3635	43.026	21.677	1.9724	-0.62728	-0.56858	0.53219
	3635	42.098	21.852	1.8055	-0.14887	0.485	0.86175
	3635	42.247	21.642	3.6821	-0.6987	0.30359	0.64781
	3635	41.796	22.741	2.3088	0.033719	0.061739	0.99752
	3635	43.818	20.218	2.4222	-0.7728	0.61843	0.14255
	3635	43.003	19.718	0.88963	0.72556	-0.25403	0.63955
	3635	43.911	21.358	1.1908	-0.56655	0.025971	0.82362
	3635	43.875	19.072	0.68169	-0.32738	0.94447	0.028125
	3635	44.451	20.304	0.65511	-0.24183	-0.97031	0.0031649
	3635	43.312	20.866	0.72451	-0.6132	0.57341	0.54331
	3635	43.627	20.384	1.369	-0.4895	0.3723	0.78853
	3635	42.707	20.605	1.0086	0.68895	-0.059493	0.72236
	3635	43.484	21.899	2.7516	-0.61854	-0.18193	0.7644
	3635	44.902	17.903	0.66139	-0.32659	0.9268	0.18541
	3635	44.404	19.874	1.7778	-0.69436	0.26993	0.66709
	3635	41.586	21.974	3.304	-0.80183	-0.057576	0.59477
	3635	44.379	20.771	1.8559	-0.22477	0.30941	0.92398
	3635	43.862	21.063	2.6317	-0.94153	0.26598	0.20681
	3635	41.099	20.602	2.8223	-0.36258	0.15789	0.91848
	3635	41.356	20.267	3.791	-0.35896	-0.19844	0.91202
	3635	44.327	22.154	0.93389	-0.87114	0.12296	0.4754
	3635	45.137	21.979	1.4356	-0.62341	0.45225	0.63783
	3635	45.234	16.641	0.55944	0.048761	0.99875	0.011284
	3635	41.916	22.65	3.9422	-0.79386	0.089219	0.60153
	3635	44.736	19.053	1.0165	-0.59645	-0.58035	0.55447
	3635	42.547	20.766	3.2505	-0.81154	0.080164	0.57877
	3635	40.084	20.825	1.22	0.95807	-0.25058	0.13897
	3635	41.583	18.127	2.5654	-0.39105	0.61667	0.68323
	3635	40.85	17.742	3.0946	0.61773	0.044895	0.78511
	3635	41.097	18.73	3.6189	-0.2915	0.83801	0.46127
	3635	41.959	17.706	1.1378	-0.54612	0.82487	0.14607
	3635	43.192	17.433	1.5148	-0.65528	0.29024	0.6974
	3635	41.772	17.264	2.6563	-0.70753	0.26826	0.65378
	3635	42.633	17.942	0.81752	-0.36932	0.62662	0.68626
	3635	43.164	17.248	0.65	0.77878	-0.55309	0.29595
	3635	43.705	17.812	0.65962	0.63879	-0.75311	0.15738
	3635	43.51	18.108	1.6183	-0.73118	0.26846	0.62714
[truncated: 2,809 more rows]

## Sheet: Figure 2
	Figure 2c				Figure 2d				Figure 2e				Figure 2f
	t (hr)	r (µm)	<n⊥2>		t (hr)	r (µm)	<ur> (µm/min)		t (hr)	r (µm)	S		branch	∆ outer cell-cell distance (µm)	total cell-cell elastic energy (pN µm)
	6	1	0.318184		8	1	-5.05347e-05		8	1	-0.221024			0.002	0.00189
	6	3	0.334977		8	3	0.000459048		8	3	0.238562			0.004	0.0028875
	6	5	0.0762502		8	5	0.00542037		8	5	0.205917			0.006004	0.00405
	8	1	0.542102		8	7	0.0157093		8	7	0.0591333			0.008004	0.0055125
	8	3	0.486001		8	9	0.0177537		12	1	-0.212391			0.01	0.007
	8	5	0.449703		12	1	-0.000627446		12	3	0.261426			0.012	0.009135
	8	7	0.065711		12	3	0.000700963		12	5	0.260354			0.014	0.0126
	10	1	0.443878		12	5	0.00197616		12	7	0.433114			0.016	0.01701
	10	3	0.500122		12	7	0.00574559		12	9	0.0720799			0.018	0.021735
	10	5	0.438862		12	9	0.0115845		12	11	-0.0774151			0.02	0.0278775
	10	7	0.442256		12	11	0.0154271		15	1	0.190991			0.022	0.03465
	10	9	0.362356		15	1	0.000309684		15	3	0.137814			0.024	0.0429975
	10	11	0.193866		15	3	4.4737e-05		15	5	0.379563			0.026	0.0524475
	10	13	0.0203024		15	5	0.00175325		15	7	0.57927			0.028	0.063
	12	1	0.181846		15	7	0.00283767		15	9	0.576029			0.03	0.0751275
	12	3	0.432105		15	9	0.00629632		15	11	0.580887			0.032	0.0880425
	12	5	0.430018		15	11	0.0144125		15	13	0.392274			0.034	0.102375
	12	7	0.361392		15	13	0.0186137		15	15	0.00356105			0.036004	0.118125
	12	9	0.312429		15	15	0.0290089		17	1	0.302824			0.038004	0.134505
	12	11	0.385199		15	17	0.0219659		17	3	0.186154			0.040004	0.152145
	12	13	0.38116		17	1	-0.000251341		17	5	0.434021			0.042004	0.17262
	12	15	0.348756		17	3	0.000126255		17	7	0.624283			0.044004	0.194197
	12	17	0.14787		17	5	0.000742383		17	9	0.612545			0.046004	0.21735
	12	19	0.0203713		17	7	0.00107676		17	11	0.757297			0.048004	0.242078
	14	1	0.185942		17	9	0.00209		17	13	0.809841			0.050004	0.26838
	14	3	0.333197		17	11	0.00447186		17	15	0.851577			0.052004	0.296415
	14	5	0.343821		17	13	0.00808706		17	17	0.748174			0.054004	0.325867
	14	7	0.309446		17	15	0.0177258		17	19	0.544769			0.056004	0.357368
	14	9	0.337533		17	17	0.0282488		17	21	0.353277			0.058004	0.39186
	14	11	0.30074		17	19	0.0354349		19	1	-0.2447			0.060004	0.426825
	14	13	0.213156		17	21	0.0440423		19	3	0.234929			0.062004	0.462892
	14	15	0.267356		17	23	0.0548192		19	5	0.503197			0.064004	0.501323
	14	17	0.281683		19	1	-0.000229441		19	7	0.593851			0.066004	0.541485
	14	19	0.218204		19	3	0.000281506		19	9	0.637175			0.068004	0.58212
	14	21	0.110701		19	5	-0.000486924		19	11	0.742117			0.070004	0.624173
	14	23	0.0260396		19	7	-0.000290793		19	13	0.826597			0.072004	0.66591
	∆BC	1	0.0180752		19	9	0.000965155		19	15	0.837151			0.074004	0.714577
	∆BC	3	0.123367		19	11	0.00177681		19	17	0.834458			0.076004	0.764663
	∆BC	5	0.047194		19	13	0.00287232		19	19	0.853757			0.078004	0.816795
	∆BC	7	0.0439316		19	15	0.00599078		19	21	0.867407			0.080004	0.871762
	∆BC	9	0.103036		19	17	0.00592682		19	23	0.836454			0.082004	0.928935
	∆BC	11	0.0537017		19	19	0.0149421		19	25	0.682962			0.084	0.987367
	∆BC	13	0.102137		19	21	0.0192714		19	27	0.604434			0.086	1.0469
	∆BC	15	0.0555323		19	23	0.0316988		19	29	0.36863			0.088	1.11116
	∆BC	17	0.039457		19	25	0.0396645		∆BC	1	-0.0418162			0.09	1.17747
	∆BC	19	0.0350162		19	27	0.0475171		∆BC	3	0.197939			0.092	1.24897
	∆BC	21	0.0520827		19	29	0.0532757		∆BC	5	0.115541			0.094	1.31686
	∆BC	23	0.0528473		∆BC	1	0.00133612		∆BC	7	0.117974			0.096	1.38474
	∆BC	25	0.0448931		∆BC	3	0.00746519		∆BC	9	0.0741038			0.098	1.45892
					∆BC	5	0.0110017		∆BC	11	-0.0359529			0.1	1.53515
					∆BC	7	0.016437		∆BC	13	0.0912111			0.102	1.61343
					∆BC	9	0.02231		∆BC	15	0.196973			0.104	1.69328
					∆BC	11	0.0286948		∆BC	17	0.103719			0.106	1.77849
					∆BC	13	0.0333427		∆BC	19	0.171349			0.108	1.85818
					∆BC	15	0.0390456		∆BC	21	0.184501			0.11	1.94733
					∆BC	17	0.0441676		∆BC	23	0.158094			0.112	2.03585
					∆BC	19	0.0428486		∆BC	25	0.19753			0.114	2.12877
					∆BC	21	0.0501839		∆BC	27	0.208522			0.116	2.22831
					∆BC	23	0.0623321		∆BC	29	0.106912			0.118	2.31446
														0.12	2.41605
														0.122	2.51402
														0.124	2.61025
														0.126	2.70758
														0.128	2.82397
														0.13	2.93769
														0.132	3.05487
														0.134	3.1763
														0.136	3.29411
														0.138	3.42468
														0.14	3.55131
														0.142	3.68802
														0.144	3.83292
														0.146	3.9805
														0.148	4.11689
														0.15	4.24856
														0.152	4.3952
														0.154	4.54246
														0.156	4.69571
														0.158	4.85588
														0.16	5.00834
														0.162	5.16773
														0.164	5.32366
														0.166	5.47375
														0.168	5.64212
														0.17	5.82404
														0.172	5.9965
														0.174	6.16943
														0.176	6.35245
														0.178	6.53515
														0.18	6.72462
														0.182	6.91472
														0.184	7.11412
														0.186	7.32343
														0.188	7.52661
														0.19	7.72349
														0.192	7.92981
														0.194	8.14448
														0.196	8.35002
														0.198	8.56579
														0.2	8.76031
														0.202	8.98065
														0.204	9.20068
														0.206	9.43283
														0.208	9.6442
														0.21	9.87793
														0.212	10.1082
														0.214	10.3106
														0.216	10.5646
														0.218	10.8165
														0.22	11.0973
														0.222	11.3569
														0.224	11.6213
														0.226	11.8815
														0.228	12.1667
														0.23	12.4367
														0.232	12.7153
														0.234	13.0286
														0.236	11.8457
														0.238	10.6364
														0.24	9.4007
														0.242	8.13739
														0.244	6.84905
														0.246	5.53376
														0.248	4.19139
														0.25	2.82571
														0.252	1.42868
														0.254	0
														0.256	0
														0.258	0
														0.26	0
														0.262	0
														0.264	0
														0.266	0
														0.268	0
														0.27	0
														0.272	0
														0.274	0
														0.276	0
														0.278	0
														0.28	0
														0.282	0
														0.284	0
														0.286	0
														0.288	0
														0.29	0
														0.292	0
														0.294	0
														0.296	0
														0.298	0
														0.3	0
														0.302	0
														0.304	0
														0.306	0
														0.308	0
														0.31	0
														0.312	0
														0.314	0
														0.316	0
														0.318	0
														0.32	0
														0.322	0
														0.324	0
														0.326	0
														0.328	0
														0.33	0
														0.332	0
														0.334	0
														0.336	0
														0.338	0
														0.34	0
														0.342	0
														0.344	0
														0.346	0
														0.348	0
														0.35	0
														0.352	0
														0.354	0
														0.356	0
														0.358	0
														0.36	0
														0.362	0
														0.364	0
														0.366	0
														0.368	0
														0.37	0
														0.372	0
														0.374	0
														0.376	0
														0.378	0
														0.38	0
														0.382	0
														0.384	0
														0.386	0
														0.388	0
														0.39	0
														0.392	0
														0.394	0
														0.396	0
														0.398	0
														0.4	0
														0.402	0
														0.404	0
														0.406	0
														0.408	0
														0.41	0
														0.412	0
														0.414	0
														0.416	0
														0.418	0
														0.42	0
														0.422	0
														0.424	0
														0.426	0
														0.428	0
														0.43	0
														0.432	0
														0.434	0
														0.436	0
														0.438	0
														0.44	0
														0.442	0
														0.444	0
														0.446	0
														0.448	0
														0.45	0
														0.452	0
														0.454	0
														0.456	0
														0.458	0
														0.46	0
														0.462	0
														0.464	0
														0.466	0
														0.468	0
														0.47	0
														0.472	0
														0.474	0
														0.476	0
														0.478	0
														0.48	0
														0.482	0
														0.484	0
														0.486	0
														0.488	0
														0.49	0
														0.492	0
														0.494	0
														0.496	0
														0.498	0
														0.5	0
														0.502	0
														0.504	0
														0.506	0
														0.508	0
														0.51	0
														0.512	0
														0.514	0
														0.516	0
														0.518	0
														0.52	0
														0.522	0
														0.524	0
														0.526	0
														0.528	0
														0.53	0
														0.532	0
														0.534	0
														0.536	0
														0.538	0
														0.54	0
														0.542	0
														0.544	0
														0.546	0
														0.548	0
														0.55	0
														0.552	0
														0.554	0
														0.556	0
														0.558	0
														0.56	0
														0.562	0
														0.564	0
														0.566	0
														0.568	0
														0.57	0
														0.572	0
														0.574	0
														0.576	0
														0.578	0
														0.58	0
														0.582	0
														0.584	0
														0.586	0
														0.588	0
														0.59	0
														0.592	0
														0.594	0
														0.596	0
														0.598	0
														0.6	0
														0.602	0
														0.604	0
														0.606	0
														0.608	0
														0.61	0
														0.612	0
														0.614	0
														0.616	0
														0.618	0
														0.62	0
														0.622	0
														0.624	0
														0.626	0
														0.628	0
														0.63	0
														0.632	0
														0.634	0
														0.636	0
														0.638	0
														0.64	0
														0.642	0
														0.644	0
														0.646	0
														0.648	0
														0.65	0
														0.652	0
														0.654	0
														0.656	0
														0.658	0
														0.66	0
														0.662	0
														0.664	0
														0.666	0
														0.668	0
														0.67	0
														0.672	0
														0.674	0
														0.676	0
														0.678	0
														0.68	0
														0.682	0
														0.684	0
														0.686	0
														0.688	0
														0.69	0
														0.692	0
														0.694	0
														0.696	0
														0.698	0
														0.7	0
														0.702	0
														0.704	0
														0.706	0
														0.708	0
														0.71	0
														0.712	0
														0.714	0
														0.716	0
														0.718	0
														0.72	0
														0.722	0
														0.724	0
														0.726	0
														0.728	0
														0.73	0
														0.732	0
														0.734	0
														0.736	0
														0.738	0
														0.74	0
														0.742	0
														0.744	0
														0.746	0
														0.748	0
														0.75	0
														0.752	0
														0.754	0
														0.756	0
														0.758	0
														0.76	0
														0.762	0
														0.764	0
														0.766	0
														0.768	0
														0.77	0
														0.772	0
														0.774	0
														0.776	0
														0.778	0
														0.78	0
														0.782	0
														0.784	0
														0.786	0
														0.788	0
														0.79	0
														0.792	0
														0.794	0
														0.796	0
														0.798	0
														0.8	0
														0.802	0
														0.804	0
														0.806	0
														0.808	0
														0.81	0
														0.812	0
														0.814	0
														0.816	0
														0.818	0
														0.82	0
														0.822	0
														0.824	0
														0.826	0
														0.828	0
														0.83	0
														0.832	0
														0.834	0
														0.836	0
														0.838	0
														0.84	0
														0.842	0
														0.844	0
														0.846	0
														0.848	0
														0.85	0
														0.852	0
														0.854	0
														0.856	0
														0.858	0
														0.86	0
														0.862	0
														0.864	0
														0.866	0
														0.868	0
														0.87	0
														0.872	0
														0.874	0
														0.876	0
														0.878	0
														0.88	0
														0.882	0
														0.884	0
														0.886	0
														0.888	0
														0.89	0
														0.892	0
														0.894	0
														0.896	0
														0.898	0
														0.9	0
														0.902	0
														0.904	0
														0.906	0
														0.908	0
														0.91	0
														0.912	0
														0.914	0
														0.916	0
														0.918	0
														0.92	0
														0.922	0
														0.924	0
														0.926	0
														0.928	0
														0.93	0
														0.932	0
														0.934	0
														0.936	0
														0.938	0
														0.94	0
														0.942	0
														0.944	0
														0.946	0
														0.948	0
														0.95	0
														0.952	0
														0.954	0
														0.956	0
														0.958	0
														0.96	0
														0.962	0
														0.964	0
														0.966	0
														0.968	0
														0.97	0
														0.972	0
														0.974	0
														0.976	0
														0.978	0
														0.98	0
														0.982	0
														0.984	0
														0.986	0
														0.988	0
														0.99	0
														0.992	0
														0.994	0
														0.996	0
														0.998	0
														1	0.03969
														1.002	0.02475
														1.004	0.01566
														1.006	0.01989
														1.008	0.0162
														1.01	0.01701
														1.012	0.01836
														1.014	0.02934
														1.016	0.03285
														1.018	0.04203
														1.02	0.04167
														1.022	0.04662
														1.024	0.05787
														1.026	0.06147
														1.028	0.07938
														1.03	0.08685
														1.032	0.099
														1.034	0.09675
														1.036	0.10476
														1.038	0.10863
														1.04	0.12006
														1.042	0.13329
														1.044	0.13986
														1.046	0.15264
														1.048	0.15831
														1.05	0.17397
														1.052	0.18558
														1.054	0.20799
														1.056	0.22707
														1.058	0.24669
														1.06	0.26901
														1.062	0.2898
														1.064	0.31374
														1.066	0.34119
														1.068	0.36189
														1.07	0.38835
														1.072	0.41562
														1.074	0.44505
														1.076	0.47799
														1.078	0.5211
														1.08	0.55296
														1.082	0.58248
														1.084	0.61515
														1.086	0.64647
														1.088	0.6831
														1.09	0.71757
														1.092	0.756
														1.094	0.79056
														1.096	0.83493
														1.098	0.91764
														1.1	0.96174
														1.102	1.01043
														1.104	1.06002
														1.106	1.10592
														1.108	1.15434
														1.11	1.20879
														1.112	1.26063
														1.114	1.31238
														1.116	1.35864
														1.118	1.36089
														1.12	1.41741
														1.122	1.47708
														1.124	1.53315
														1.126	1.59723
														1.128	1.66176
														1.13	1.7298
														1.132	1.79892
														1.134	1.87272
														1.136	1.94283
														1.138	2.02563
														1.14	2.10294
														1.142	2.18241
														1.144	2.26584
														1.146	2.34198
														1.148	2.42442
														1.15	2.51145
														1.152	2.59083
														1.154	2.67075
														1.156	2.75706
														1.158	2.83293
														1.16	2.91519
														1.162	3.0006
														1.164	3.09267
														1.166	3.20211
														1.168	3.294
														1.17	3.38427
														1.172	3.48921
														1.174	3.58947
														1.176	3.71547
														1.178	3.82761
														1.18	3.93507
														1.182	4.04208
														1.184	4.15197
														1.186	4.25916
														1.188	4.37391
														1.19	4.48677
														1.192	4.59945
														1.194	4.73427
														1.196	4.83642
														1.198	4.96251
														1.2	5.09238
														1.202	5.22324
														1.204	5.35311
														1.206	5.47695
														1.208	5.61366
														1.21	5.7474
														1.212	5.88501
														1.214	6.00894
														1.216	6.1479
														1.218	6.28128
														1.22	6.42645
														1.222	6.57657
														1.224	6.71778
														1.226	6.86601
														1.228	7.01469
														1.23	7.1775
														1.232	7.34463
														1.234	7.5069
														1.236	7.66737
														1.238	7.83684
														1.24	8.00019
														1.242	8.16957
														1.244	8.33967
														1.246	8.51589
														1.248	8.6895
														1.25	8.88282
														1.252	9.05265
														1.254	9.23337
														1.256	9.41661
														1.258	9.59607
														1.26	9.78552
														1.262	9.96678
														1.264	10.1583
														1.266	10.3479
														1.268	10.5494
														1.27	10.7475
														1.272	10.9481
														1.274	11.1459
														1.276	11.3494
														1.278	11.5552
														1.28	11.7635
														1.282	11.9771
														1.284	12.193
														1.286	12.4077
														1.288	12.6235
														1.29	12.8191
														1.292	13.0444
														1.294	13.2753
														1.296	13.5045
														1.298	13.7344
														1.3	13.9699
														1.302	14.1994
														1.304	14.4322
														1.306	14.6728
														1.308	14.9095
														1.31	15.1726
														1.312	15.4215
														1.314	15.6634
														1.316	15.9124
														1.318	16.1725
														1.32	16.4273
														1.322	16.686
														1.324	16.9464
														1.326	17.2087
														1.328	17.4737
														1.33	17.7211
														1.332	18.0006
														1.334	18.2866
														1.336	18.5723
														1.338	18.8527
														1.34	19.1226
														1.342	19.4021
														1.344	19.6862
														1.346	19.9708
														1.348	20.2609
														1.35	20.5588
														1.352	20.8431
														1.354	21.1267
														1.356	21.4146
														1.358	21.7053
														1.36	22.0218
														1.362	22.3373
														1.364	22.6474
														1.366	22.9613
														1.368	23.2804
														1.37	23.5929
														1.372	23.9039
														1.374	24.2266
														1.376	24.5533
														1.378	24.8887
														1.38	25.2143
														1.382	25.5393
														1.384	25.8748
														1.386	26.217
														1.388	26.5714
														1.39	26.9315
														1.392	27.2781
														1.394	27.6277
														1.396	27.9784
														1.398	28.3261
														1.4	28.6842
														1.402	29.0442
														1.404	29.4082
														1.406	29.7689
														1.408	30.1229
														1.41	30.4767
														1.412	30.8534
														1.414	31.2339
														1.416	31.612
														1.418	31.9953
														1.42	32.3752
														1.422	32.764
														1.424	33.1527
														1.426	33.5467
														1.428	33.94
														1.43	34.3419
														1.432	34.756
														1.434	35.1557
														1.436	35.5621
														1.438	35.9754
														1.44	36.3864
														1.442	36.8087
														1.444	37.2271
														1.446	37.6467
														1.448	38.0749
														1.45	38.507
														1.452	38.927
														1.454	39.3606
														1.456	39.8009
														1.458	40.2348
														1.46	40.6749
														1.462	41.1116
														1.464	41.5585
														1.466	42.0129
														1.468	42.465
														1.47	42.9103
														1.472	43.3707
														1.474	43.8322
														1.476	44.2917
														1.478	44.7638
														1.48	45.2346
														1.482	45.7131
														1.484	46.1893
														1.486	46.6664
														1.488	47.1558
														1.49	47.641
														1.492	48.123
														1.494	48.6206
														1.496	49.1173
														1.498	49.611
														1.5	50.1107
														1.502	50.6102
														1.504	51.1333
														1.506	51.6406
														1.508	52.1474
														1.51	52.663
														1.512	53.1792
														1.514	53.6968
														1.516	54.2236
														1.518	54.7494
														1.52	55.2802
														1.522	55.8111
														1.524	56.345
														1.526	56.8886
														1.528	57.426
														1.53	57.9738
														1.532	58.523
														1.534	59.0728
														1.536	59.6231
														1.538	60.1808
														1.54	60.742
														1.542	61.3113
														1.544	61.865
														1.546	62.4325
														1.548	63.0143
														1.55	63.5896
														1.552	64.1766
														1.554	64.7624
														1.556	65.3503
														1.558	65.9408
														1.56	66.535
														1.562	67.1291
														1.564	67.7301
														1.566	68.3323
														1.568	68.9309
														1.57	69.5408
														1.572	70.15
														1.574	70.7621
														1.576	71.3857
														1.578	72.0126
														1.58	72.644
														1.582	73.2739
														1.584	73.9057
														1.586	74.5404
														1.588	75.1774
														1.59	75.8228
														1.592	76.4652
														1.594	77.1175
														1.596	77.764
														1.598	78.413
														1.6	79.0674
														1.602	79.7252
														1.604	80.3892
														1.606	81.0661
														1.608	81.7375
														1.61	82.4101
														1.612	83.0975
														1.614	83.7803
														1.616	84.4752
														1.618	85.1783
														1.62	85.8668
														1.622	86.5634
														1.624	87.262
														1.626	87.9567
														1.628	88.6696
														1.63	89.3805
														1.632	90.0825
														1.634	90.7921
														1.636	91.5042
														1.638	92.2142
														1.64	92.939
														1.642	93.6683
														1.644	94.4035
														1.646	95.1368
														1.648	95.8779
														1.65	96.615
														1.652	97.3651
														1.654	98.1184
														1.656	98.8693
														1.658	99.6229
														1.66	100.385
														1.662	101.145
														1.664	101.916
														1.666	102.686
														1.668	103.449
														1.67	104.227
														1.672	105.005
														1.674	105.786
														1.676	106.57
														1.678	107.36
														1.68	108.156
														1.682	108.954
														1.684	109.748
														1.686	110.555
														1.688	111.364
														1.69	112.178
														1.692	112.993
														1.694	113.813
														1.696	114.636
														1.698	115.465
														1.7	116.291
														1.702	117.127
														1.704	117.966
														1.706	118.811
														1.708	119.655
														1.71	120.502
														1.712	121.351
														1.714	122.207
														1.716	123.064
														1.718	123.925
														1.72	124.791
														1.722	125.665
														1.724	126.535
														1.726	127.408
														1.728	128.296
														1.73	129.179
														1.732	130.067
														1.734	130.957
														1.736	131.856
														1.738	132.754
														1.74	133.656
														1.742	134.558
														1.744	135.472
														1.746	136.383
														1.748	136.831
														1.75	137.289
														1.752	137.748
														1.754	138.209
													upper branch	1.756	141.438
													upper branch	1.758	142.471
													upper branch	1.76	143.334
													upper branch	1.762	144.315
													upper branch	1.764	145.257
													upper branch	1.766	146.196
													upper branch	1.768	147.115
													upper branch	1.77	148.08
													upper branch	1.772	149.044
													upper branch	1.774	150.007
													upper branch	1.776	150.982
													upper branch	1.778	151.949
													upper branch	1.78	152.936
													upper branch	1.782	153.968
													upper branch	1.784	154.904
													upper branch	1.786	155.964
													upper branch	1.788	156.881
													upper branch	1.79	157.91
													upper branch	1.792	158.897
													upper branch	1.794	159.892
													upper branch	1.796	160.918
													upper branch	1.798	161.912
													upper branch	1.8	162.946
													upper branch	1.802	164.002
													upper branch	1.804	164.983
													upper branch	1.806	165.997
													upper branch	1.808	167.067
													upper branch	1.81	168.087
													upper branch	1.812	169.128
													upper branch	1.814	170.229
													upper branch	1.816	171.216
													upper branch	1.818	172.274
													upper branch	1.82	173.305
													upper branch	1.822	174.364
													upper branch	1.824	175.492
													upper branch	1.826	176.504
													upper branch	1.828	177.552
													upper branch	1.83	178.691
													upper branch	1.832	179.704
													upper branch	1.834	180.787
													upper branch	1.836	181.914
													upper branch	1.838	182.98
													upper branch	1.84	184.089
													upper branch	1.842	185.184
													upper branch	1.844	186.253
													upper branch	1.846	187.367
													upper branch	1.848	188.47
													upper branch	1.85	189.584
													upper branch	1.852	190.727
													upper branch	1.854	191.865
													upper branch	1.856	192.997
													upper branch	1.858	194.113
													upper branch	1.86	195.218
													upper branch	1.862	196.352
													upper branch	1.864	197.525
													upper branch	1.866	198.629
													upper branch	1.868	199.78
													upper branch	1.87	200.98
													upper branch	1.872	202.14
													upper branch	1.874	203.273
													upper branch	1.876	204.448
													upper branch	1.878	205.582
													upper branch	1.88	206.808
													upper branch	1.882	207.96
													upper branch	1.884	209.115
													upper branch	1.886	210.317
													upper branch	1.888	211.487
													upper branch	1.89	212.771
													upper branch	1.892	213.888
													upper branch	1.894	215.134
													upper branch	1.896	216.293
													upper branch	1.898	217.499
													upper branch	1.9	218.727
													upper branch	1.902	219.929
													upper branch	1.904	221.156
													upper branch	1.906	222.368
													upper branch	1.908	223.614
													upper branch	1.91	224.829
													upper branch	1.912	226.072
													upper branch	1.914	227.32
													upper branch	1.916	228.636
													upper branch	1.918	229.818
													upper branch	1.92	231.056
													upper branch	1.922	232.329
													upper branch	1.924	233.618
													upper branch	1.926	234.845
													upper branch	1.928	236.126
													upper branch	1.93	237.414
													upper branch	1.932	238.72
													upper branch	1.934	239.952
													upper branch	1.936	241.258
													upper branch	1.938	242.528
													upper branch	1.94	243.82
													upper branch	1.942	245.133
													upper branch	1.944	246.422
													upper branch	1.946	247.733
													upper branch	1.948	249.049
													upper branch	1.95	250.376
													upper branch	1.952	251.68
													upper branch	1.954	252.999
													upper branch	1.956	254.329
													upper branch	1.958	255.69
													upper branch	1.96	256.995
													upper branch	1.962	258.43
													upper branch	1.964	259.682
													upper branch	1.966	261.03
													upper branch	1.968	262.394
													upper branch	1.97	263.745
													upper branch	1.972	265.131
													upper branch	1.974	266.47
													upper branch	1.976	267.851
													upper branch	1.978	269.231
													upper branch	1.98	270.613
													upper branch	1.982	271.977
													upper branch	1.984	273.382
													upper branch	1.986	274.763
													upper branch	1.988	276.168
													upper branch	1.99	277.576
													upper branch	1.992	279.005
													upper branch	1.994	280.41
													upper branch	1.996	281.791
													upper branch	1.998	283.205
													upper branch	2	284.618
													upper branch	2.002	286.038
													upper branch	2.004	287.483
													upper branch	2.006	288.896
													upper branch	2.008	290.397
													upper branch	2.01	291.813
													upper branch	2.012	293.257
													upper branch	2.014	294.692
													upper branch	2.016	296.13
													upper branch	2.018	297.625
													upper branch	2.02	299.062
													upper branch	2.022	300.561
													upper branch	2.024	301.997
													upper branch	2.026	303.503
													upper branch	2.028	304.983
													upper branch	2.03	306.47
													upper branch	2.032	307.93
													upper branch	2.034	309.435
													upper branch	2.036	310.951
													upper branch	2.038	312.438
													upper branch	2.04	313.952
													upper branch	2.042	315.441
													upper branch	2.044	316.957
													upper branch	2.046	318.476
													upper branch	2.048	320.028
													upper branch	2.05	321.588
													upper branch	2.052	323.092
													upper branch	2.054	324.606
													upper branch	2.056	326.143
													upper branch	2.058	327.694
													upper branch	2.06	329.266
													upper branch	2.062	330.797
													upper branch	2.064	332.369
													upper branch	2.066	333.949
													upper branch	2.068	335.536
													upper branch	2.07	337.061
													upper branch	2.072	338.647
													upper branch	2.074	340.231
													upper branch	2.076	341.816
													upper branch	2.078	343.462
													upper branch	2.08	344.991
													upper branch	2.082	346.679
													upper branch	2.084	348.2
													upper branch	2.086	349.82
													upper branch	2.088	351.447
													upper branch	2.09	353.047
													upper branch	2.092	354.712
													upper branch	2.094	356.324
													upper branch	2.096	357.91
													upper branch	2.098	359.603
													upper branch	2.1	361.218
													upper branch	2.102	362.871
													upper branch	2.104	364.478
													upper branch	2.106	366.139
													upper branch	2.108	367.8
													upper branch	2.11	369.461
													upper branch	2.112	371.129
													upper branch	2.114	372.8
													upper branch	2.116	374.462
													upper branch	2.118	376.176
													upper branch	2.12	377.845
													upper branch	2.122	379.524
													upper branch	2.124	381.242
													upper branch	2.126	382.92
													upper branch	2.128	384.63
													upper branch	2.13	386.352
													upper branch	2.132	388.028
													upper branch	2.134	389.748
													upper branch	2.136	391.488
													upper branch	2.138	393.195
													upper branch	2.14	394.928
													upper branch	2.142	396.688
													upper branch	2.144	398.393
													upper branch	2.146	400.139
													upper branch	2.148	401.889
													upper branch	2.15	403.663
													upper branch	2.152	405.394
													upper branch	2.154	407.172
													upper branch	2.156	408.945
													upper branch	2.158	410.712
													upper branch	2.16	412.475
													upper branch	2.162	414.268
													upper branch	2.164	416.05
													upper branch	2.166	417.851
													upper branch	2.168	419.631
													upper branch	2.17	421.417
													upper branch	2.172	423.264
													upper branch	2.174	425.032
													upper branch	2.176	426.845
													upper branch	2.178	428.674
													upper branch	2.18	430.48
													upper branch	2.182	432.332
													upper branch	2.184	434.148
													upper branch	2.186	435.972
													upper branch	2.188	437.867
													upper branch	2.19	439.657
													upper branch	2.192	441.525
													upper branch	2.194	443.427
													upper branch	2.196	445.221
													upper branch	2.198	447.086
													upper branch	2.2	448.978
													upper branch	2.202	450.85
													upper branch	2.204	452.739
													upper branch	2.206	454.612
													upper branch	2.208	456.48
													upper branch	2.21	458.372
													upper branch	2.212	460.263
													upper branch	2.214	462.182
													upper branch	2.216	464.071
													upper branch	2.218	465.991
													upper branch	2.22	467.955
													upper branch	2.222	469.835
													upper branch	2.224	471.753
													upper branch	2.226	473.678
													upper branch	2.228	475.625
													upper branch	2.23	477.554
													upper branch	2.232	479.546
													upper branch	2.234	481.433
													upper branch	2.236	483.399
													upper branch	2.238	485.365
													upper branch	2.24	487.308
													upper branch	2.242	489.286
													upper branch	2.244	491.246
													upper branch	2.246	493.221
													upper branch	2.248	495.207
													upper branch	2.25	497.228
													upper branch	2.252	499.195
													upper branch	2.254	501.196
													upper branch	2.256	503.185
													upper branch	2.258	505.211
													upper branch	2.26	507.192
													upper branch	2.262	509.22
													upper branch	2.264	511.262
													upper branch	2.266	513.291
													upper branch	2.268	515.309
													upper branch	2.27	517.337
													upper branch	2.272	519.357
													upper branch	2.274	521.402
													upper branch	2.276	523.448
													upper branch	2.278	525.503
													upper branch	2.28	527.57
													upper branch	2.282	529.668
													upper branch	2.284	531.709
													upper branch	2.286	533.768
													upper branch	2.288	535.872
													upper branch	2.29	537.934
													upper branch	2.292	540.017
													upper branch	2.294	542.146
													upper branch	2.296	544.2
													upper branch	2.298	546.314
													upper branch	2.3	548.456
													upper branch	2.302	550.534
													upper branch	2.304	552.637
													upper branch	2.306	554.804
													upper branch	2.308	556.918
													upper branch	2.31	559.024
													upper branch	2.312	561.153
													upper branch	2.314	563.302
													upper branch	2.316	565.465
													upper branch	2.318	567.599
													upper branch	2.32	569.769
													upper branch	2.322	571.906
													upper branch	2.324	574.119
													upper branch	2.326	576.242
													upper branch	2.328	578.454
													upper branch	2.33	580.653
													upper branch	2.332	582.782
													upper branch	2.334	584.995
													upper branch	2.336	587.168
													upper branch	2.338	589.383
													upper branch	2.34	591.574
													upper branch	2.342	593.807
													upper branch	2.344	596.035
													upper branch	2.346	598.269
													upper branch	2.348	600.467
													upper branch	2.35	602.671
													upper branch	2.352	604.928
													upper branch	2.354	607.166
													upper branch	2.356	609.413
													upper branch	2.358	611.649
													upper branch	2.36	613.897
													upper branch	2.362	616.181
													upper branch	2.364	618.427
													upper branch	2.366	620.695
													upper branch	2.368	623.005
													upper branch	2.37	625.266
													upper branch	2.372	627.53
													upper branch	2.374	629.826
													upper branch	2.376	632.125
													upper branch	2.378	634.447
													upper branch	2.38	636.723
													upper branch	2.382	639.032
													upper branch	2.384	641.372
													upper branch	2.386	643.661
													upper branch	2.388	645.986
													upper branch	2.39	648.329
													upper branch	2.392	650.645
													upper branch	2.394	653.002
													upper branch	2.396	655.351
													upper branch	2.398	657.683
													upper branch	2.4	660.035
													upper branch	2.402	662.395
													upper branch	2.404	664.822
													upper branch	2.406	667.202
													upper branch	2.408	669.513
													upper branch	2.41	671.889
													upper branch	2.412	674.268
													upper branch	2.414	676.677
													upper branch	2.416	679.11
													upper branch	2.418	681.515
													upper branch	2.42	683.87
													upper branch	2.422	686.336
													upper branch	2.424	688.702
													upper branch	2.426	691.107
													upper branch	2.428	693.533
													upper branch	2.43	696.018
													upper branch	2.432	698.417
													upper branch	2.434	700.846
													upper branch	2.436	703.296
													upper branch	2.438	705.775
													upper branch	2.44	708.215
													upper branch	2.442	710.677
													upper branch	2.444	713.173
													upper branch	2.446	715.603
													upper branch	2.448	718.081
													upper branch	2.45	720.581
													upper branch	2.452	723.07
													upper branch	2.454	725.539
													upper branch	2.456	728.048
													upper branch	2.458	730.539
													upper branch	2.46	733.042
													upper branch	2.462	735.555
													upper branch	2.464	738.112
													upper branch	2.466	740.597
													upper branch	2.468	743.137
													upper branch	2.47	745.709
													upper branch	2.472	748.225
													upper branch	2.474	750.747
													upper branch	2.476	753.293
													upper branch	2.478	755.892
													upper branch	2.48	758.438
													upper branch	2.482	760.99
													upper branch	2.484	763.569
													upper branch	2.486	766.144
													upper branch	2.488	768.706
													upper branch	2.49	771.278
													upper branch	2.492	773.895
													upper branch	2.494	776.468
													upper branch	2.496	779.084
													upper branch	2.498	781.682
													upper branch	2.5	784.302
													upper branch	2.502	786.902
													upper branch	2.504	789.529
													upper branch	2.506	792.155
													upper branch	2.508	794.786
													upper branch	2.51	797.425
													upper branch	2.512	800.067
													upper branch	2.514	802.735
													upper branch	2.516	805.394
													upper branch	2.518	808.042
													upper branch	2.52	810.689
													upper branch	2.522	813.367
													upper branch	2.524	816.035
													upper branch	2.526	818.77
													upper branch	2.528	821.399
													upper branch	2.53	824.154
													upper branch	2.532	826.817
													upper branch	2.534	829.487
													upper branch	2.536	832.221
													upper branch	2.538	834.915
													upper branch	2.54	837.621
													upper branch	2.542	840.345
													upper branch	2.544	843.085
													upper branch	2.546	845.851
													upper branch	2.548	848.542
													upper branch	2.55	851.287
													upper branch	2.552	854.058
													upper branch	2.554	856.811
													upper branch	2.556	859.583
													upper branch	2.558	862.314
													upper branch	2.56	865.115
													upper branch	2.562	867.871
													upper branch	2.564	870.638
													upper branch	2.566	873.424
													upper branch	2.568	876.216
													upper branch	2.57	879.013
													upper branch	2.572	881.815
													upper branch	2.574	884.653
													upper branch	2.576	887.434
													upper branch	2.578	890.256
													upper branch	2.58	893.1
													upper branch	2.582	895.909
													upper branch	2.584	898.761
													upper branch	2.586	901.589
													upper branch	2.588	904.479
													upper branch	2.59	907.279
													upper branch	2.592	910.13
													upper branch	2.594	912.991
													upper branch	2.596	915.857
													upper branch	2.598	918.729
													upper branch	2.6	921.619
													lower branch	1.756	0
													lower branch	1.758	0
													lower branch	1.76	0
													lower branch	1.762	0
													lower branch	1.764	0
													lower branch	1.766	0
													lower branch	1.768	0
													lower branch	1.77	0
													lower branch	1.772	0
													lower branch	1.774	0
													lower branch	1.776	0
													lower branch	1.778	0
													lower branch	1.78	0
													lower branch	1.782	0
													lower branch	1.784	0
													lower branch	1.786	0
													lower branch	1.788	0
													lower branch	1.79	0
													lower branch	1.792	0
													lower branch	1.794	0
													lower branch	1.796	0
													lower branch	1.798	0
													lower branch	1.8	0
													lower branch	1.802	0
													lower branch	1.804	0
													lower branch	1.806	0
													lower branch	1.808	0
													lower branch	1.81	0
													lower branch	1.812	0
													lower branch	1.814	0
													lower branch	1.816	0
													lower branch	1.818	0
													lower branch	1.82	0
													lower branch	1.822	0
													lower branch	1.824	0
													lower branch	1.826	0
													lower branch	1.828	0
													lower branch	1.83	0
													lower branch	1.832	0
													lower branch	1.834	0
													lower branch	1.836	0
													lower branch	1.838	0
													lower branch	1.84	0
													lower branch	1.842	0
													lower branch	1.844	0
													lower branch	1.846	0
													lower branch	1.848	0
													lower branch	1.85	0
													lower branch	1.852	0
													lower branch	1.854	0
													lower branch	1.856	0
													lower branch	1.858	0
													lower branch	1.86	0
													lower branch	1.862	0
													lower branch	1.864	0
													lower branch	1.866	0
													lower branch	1.868	0
													lower branch	1.87	0
													lower branch	1.872	0
													lower branch	1.874	0
													lower branch	1.876	0
													lower branch	1.878	0
													lower branch	1.88	0
													lower branch	1.882	0
													lower branch	1.884	0
													lower branch	1.886	0
													lower branch	1.888	0
													lower branch	1.89	0
													lower branch	1.892	0
													lower branch	1.894	0
													lower branch	1.896	0
													lower branch	1.898	0
													lower branch	1.9	0
													lower branch	1.902	0
													lower branch	1.904	0
													lower branch	1.906	0
													lower branch	1.908	0
													lower branch	1.91	0
													lower branch	1.912	0
													lower branch	1.914	0
													lower branch	1.916	0
													lower branch	1.918	0
													lower branch	1.92	0
													lower branch	1.922	0
													lower branch	1.924	0
													lower branch	1.926	0
													lower branch	1.928	0
													lower branch	1.93	0
													lower branch	1.932	0
													lower branch	1.934	0
													lower branch	1.936	0
													lower branch	1.938	0
													lower branch	1.94	0
													lower branch	1.942	0
													lower branch	1.944	0
													lower branch	1.946	0
													lower branch	1.948	0
													lower branch	1.95	0
													lower branch	1.952	0
													lower branch	1.954	0
													lower branch	1.956	0
													lower branch	1.958	0
													lower branch	1.96	0
													lower branch	1.962	0
													lower branch	1.964	0
													lower branch	1.966	0
													lower branch	1.968	0
													lower branch	1.97	0
													lower branch	1.972	0
													lower branch	1.974	0
													lower branch	1.976	0
													lower branch	1.978	0
													lower branch	1.98	0
													lower branch	1.982	0
													lower branch	1.984	0
													lower branch	1.986	0
													lower branch	1.988	0
													lower branch	1.99	0
													lower branch	1.992	0
													lower branch	1.994	0
													lower branch	1.996	0
													lower branch	1.998	0
													lower branch	2	0
													lower branch	2.002	0
													lower branch	2.004	0
													lower branch	2.006	0
													lower branch	2.008	0
													lower branch	2.01	0
													lower branch	2.012	0
													lower branch	2.014	0
													lower branch	2.016	0
													lower branch	2.018	0
													lower branch	2.02	0
													lower branch	2.022	0
													lower branch	2.024	0
													lower branch	2.026	0
													lower branch	2.028	0
													lower branch	2.03	0
													lower branch	2.032	0
													lower branch	2.034	0
													lower branch	2.036	0
													lower branch	2.038	0
													lower branch	2.04	0
													lower branch	2.042	0
													lower branch	2.044	0
													lower branch	2.046	0
													lower branch	2.048	0
													lower branch	2.05	0
													lower branch	2.052	0
													lower branch	2.054	0
													lower branch	2.056	0
													lower branch	2.058	0
													lower branch	2.06	0
													lower branch	2.062	0
													lower branch	2.064	0
													lower branch	2.066	0
													lower branch	2.068	0
													lower branch	2.07	0
													lower branch	2.072	0
													lower branch	2.074	0
													lower branch	2.076	0
													lower branch	2.078	0
													lower branch	2.08	0
													lower branch	2.082	0
													lower branch	2.084	0
													lower branch	2.086	0
													lower branch	2.088	0
													lower branch	2.09	0
													lower branch	2.092	0
													lower branch	2.094	0
													lower branch	2.096	0
													lower branch	2.098	0
													lower branch	2.1	0
													lower branch	2.102	0
													lower branch	2.104	0
													lower branch	2.106	0
													lower branch	2.108	0
													lower branch	2.11	0
													lower branch	2.112	0
													lower branch	2.114	0
													lower branch	2.116	0
													lower branch	2.118	0
													lower branch	2.12	0
													lower branch	2.122	0
													lower branch	2.124	0
													lower branch	2.126	0
													lower branch	2.128	0
													lower branch	2.13	0
													lower branch	2.132	0
													lower branch	2.134	0
													lower branch	2.136	0
													lower branch	2.138	0
													lower branch	2.14	0
													lower branch	2.142	0
													lower branch	2.144	0
													lower branch	2.146	0
													lower branch	2.148	0
													lower branch	2.15	0
													lower branch	2.152	0
													lower branch	2.154	0
													lower branch	2.156	0
													lower branch	2.158	0
													lower branch	2.16	0
													lower branch	2.162	0
													lower branch	2.164	0
													lower branch	2.166	0
													lower branch	2.168	0
													lower branch	2.17	0
													lower branch	2.172	0
													lower branch	2.174	0
													lower branch	2.176	0
													lower branch	2.178	0
													lower branch	2.18	0
													lower branch	2.182	0
													lower branch	2.184	0
													lower branch	2.186	0
													lower branch	2.188	0
													lower branch	2.19	0
													lower branch	2.192	0
													lower branch	2.194	0
													lower branch	2.196	0
													lower branch	2.198	0
													lower branch	2.2	0
													lower branch	2.202	0
													lower branch	2.204	0
													lower branch	2.206	0
													lower branch	2.208	0
													lower branch	2.21	0
													lower branch	2.212	0
													lower branch	2.214	0
													lower branch	2.216	0
													lower branch	2.218	0
													lower branch	2.22	0
													lower branch	2.222	0
													lower branch	2.224	0
													lower branch	2.226	0
													lower branch	2.228	0
													lower branch	2.23	0
													lower branch	2.232	0
													lower branch	2.234	0
													lower branch	2.236	0
													lower branch	2.238	0
													lower branch	2.24	0
													lower branch	2.242	0
													lower branch	2.244	0
													lower branch	2.246	0
													lower branch	2.248	0
													lower branch	2.25	0
													lower branch	2.252	0
													lower branch	2.254	0
													lower branch	2.256	0
													lower branch	2.258	0
													lower branch	2.26	0
													lower branch	2.262	0
													lower branch	2.264	0
													lower branch	2.266	0
													lower branch	2.268	0
													lower branch	2.27	0
													lower branch	2.272	0
													lower branch	2.274	0
													lower branch	2.276	0
													lower branch	2.278	0
													lower branch	2.28	0
													lower branch	2.282	0
													lower branch	2.284	0
													lower branch	2.286	0
													lower branch	2.288	0
													lower branch	2.29	0
													lower branch	2.292	0
													lower branch	2.294	0
													lower branch	2.296	0
													lower branch	2.298	0
													lower branch	2.3	0
													lower branch	2.302	0
													lower branch	2.304	0
													lower branch	2.306	0
													lower branch	2.308	0
													lower branch	2.31	0
													lower branch	2.312	0
													lower branch	2.314	0
													lower branch	2.316	0
													lower branch	2.318	0
													lower branch	2.32	0
													lower branch	2.322	0
													lower branch	2.324	0
													lower branch	2.326	0
													lower branch	2.328	0
													lower branch	2.33	0
													lower branch	2.332	0
													lower branch	2.334	0
													lower branch	2.336	0
													lower branch	2.338	0
													lower branch	2.34	0
													lower branch	2.342	0
													lower branch	2.344	0
													lower branch	2.346	0
													lower branch	2.348	0
													lower branch	2.35	0
													lower branch	2.352	0
													lower branch	2.354	0
													lower branch	2.356	0
													lower branch	2.358	0
													lower branch	2.36	0
													lower branch	2.362	0
													lower branch	2.364	0
													lower branch	2.366	0
													lower branch	2.368	0
													lower branch	2.37	0
													lower branch	2.372	0
													lower branch	2.374	0
													lower branch	2.376	0
													lower branch	2.378	0
													lower branch	2.38	0
													lower branch	2.382	0
													lower branch	2.384	0
													lower branch	2.386	0
													lower branch	2.388	0
													lower branch	2.39	0
													lower branch	2.392	0
													lower branch	2.394	0
													lower branch	2.396	0
													lower branch	2.398	0
													lower branch	2.4	0
													lower branch	2.402	0
													lower branch	2.404	0
													lower branch	2.406	0
													lower branch	2.408	0
													lower branch	2.41	0
													lower branch	2.412	0
													lower branch	2.414	0
													lower branch	2.416	0
													lower branch	2.418	0
													lower branch	2.42	0
													lower branch	2.422	0
													lower branch	2.424	0
													lower branch	2.426	0
													lower branch	2.428	0
													lower branch	2.43	0
													lower branch	2.432	0
													lower branch	2.434	0
													lower branch	2.436	0
													lower branch	2.438	0
													lower branch	2.44	0
													lower branch	2.442	0
													lower branch	2.444	0
													lower branch	2.446	0
													lower branch	2.448	0
													lower branch	2.45	0
													lower branch	2.452	0
													lower branch	2.454	0
													lower branch	2.456	0
													lower branch	2.458	0
													lower branch	2.46	0
													lower branch	2.462	0
													lower branch	2.464	0
													lower branch	2.466	0
													lower branch	2.468	0
													lower branch	2.47	0
													lower branch	2.472	0
													lower branch	2.474	0
													lower branch	2.476	0
													lower branch	2.478	0
													lower branch	2.48	0
													lower branch	2.482	0
													lower branch	2.484	0
													lower branch	2.486	0
													lower branch	2.488	0
													lower branch	2.49	0
													lower branch	2.492	0
													lower branch	2.494	0
													lower branch	2.496	0
													lower branch	2.498	0
													lower branch	2.5	0
													lower branch	2.502	0
													lower branch	2.504	0
													lower branch	2.506	0
													lower branch	2.508	0
													lower branch	2.51	0
													lower branch	2.512	0
													lower branch	2.514	0
													lower branch	2.516	0
													lower branch	2.518	0
													lower branch	2.52	0
													lower branch	2.522	0
													lower branch	2.524	0
													lower branch	2.526	0
													lower branch	2.528	0
													lower branch	2.53	0
													lower branch	2.532	0
													lower branch	2.534	0
													lower branch	2.536	0
													lower branch	2.538	0
													lower branch	2.54	0
													lower branch	2.542	0
													lower branch	2.544	0
													lower branch	2.546	0
													lower branch	2.548	0
													lower branch	2.55	0
													lower branch	2.552	0
													lower branch	2.554	0
													lower branch	2.556	0
													lower branch	2.558	0
													lower branch	2.56	0
													lower branch	2.562	0
													lower branch	2.564	0
													lower branch	2.566	0
													lower branch	2.568	0
													lower branch	2.57	0
													lower branch	2.572	0
													lower branch	2.574	0
													lower branch	2.576	0
													lower branch	2.578	0
													lower branch	2.58	0
													lower branch	2.582	0
													lower branch	2.584	0
													lower branch	2.586	0
													lower branch	2.588	0
													lower branch	2.59	0
													lower branch	2.592	0
													lower branch	2.594	0
													lower branch	2.596	0
													lower branch	2.598	0
													lower branch	2.6	0

## Sheet: Figure 3
	Figure 3a				Figure 3b				Figure 3c				Figure 3d				Figure 3d (inset)
	x (µm)	y (µm)	(n||∙r)2		x (µm)	y (µm)	(n||∙r)2		t (hr)	r (µm)	(n||∙r)2		Simulation #	R2sin(2Θ)/r2	dθ/dt (°/hr)		r02	Simulation #	slope
	43.6554	15.9495	0.113202		72.1774	39.6707	0.155072		0	15	-0.255202		1	-1.4473	-11.3892		0	1	0.0341
	61.8823	27.524	0.429431		10.2822	40.3016	0.0896603		0	17	-0.334561		1	-1.45365	-32.0359		0	2	-0.0614
	62.9531	29.2773	0.166457		72.43	43.0556	0.358895		0	19	-0.0868773		1	-0.470558	-9.51155		0	3	0.1091
	39.9219	16.4683	0.389333		71.8584	48.5296	0.344268		0	21	0.130481		1	0.98112	-3.53875		0	4	0.0928
	45.0589	16.3665	0.472154		63.4997	49.594	0.863289		0	23	0.319389		1	-2.21949	2.9981		0	5	-0.139
	36.5378	16.5206	0.500129		69.0158	57.64	0.177545		0	25	0.107308		1	-2.22631	-2.57314		5	1	0.3214
	47.0826	16.5354	0.156347		67.6169	61.0274	0.174945		0	27	-0.248345		1	-2.19311	-0.349251		5	2	1.1291
	47.9159	17.552	0.0359202		63.2797	62.79	0.411445		1	15	-0.40835		1	2.29902	7.31308		5	3	0.9872
	29.9927	18.8319	0.494197		56.1919	60.2722	0.723441		1	17	-0.0559254		1	1.26016	-35.3194		5	4	0.6425
	48.9567	18.9277	0.776841		65.9079	63.2809	0.275938		1	19	0.0341374		1	1.20918	-8.72263		5	5	1.3295
	36.2492	18.7668	0.000193609		65.2988	64.3665	0.335005		1	21	0.220455		1	1.3	4.24972		7.5	1	1.3817
	38.978	19.3835	0.12904		46.3384	11.255	0.868547		1	23	0.425876		1	2.14902	19.1103		7.5	2	0.9276
	54.2144	19.4786	0.111049		48.3155	10.5856	0.380169		1	25	0.458539		1	-0.374082	-11.039		7.5	3	1.8269
	33.875	19.2915	0.643377		51.8183	11.7419	0.533511		1	27	0.308305		1	-1.95616	-11.1238		7.5	4	2.1256
	56.1874	20.873	0.624515		53.9681	12.6886	0.269168		1	29	-0.495409		1	0.701741	-16.47		7.5	5	1.5728
	36.3539	21.6537	0.313706		55.0556	13.3415	0.39197		2	15	-0.272953		1	-1.30123	8.07678		10	1	2.4126
	43.7914	21.619	0.493821		55.4339	15.0404	0.948339		2	17	-0.0333021		1	-2.09112	-11.8572		10	2	1.724
	54.098	21.6585	0.994197		58.9835	16.1113	0.188962		2	19	0.121502		1	-2.51554	-7.67362		10	3	2.7627
	24.7896	22.0909	0.609051		59.7878	16.7372	0.536605		2	21	0.274886		1	0.69556	25.8455		10	4	3.291
	42.6234	21.1429	0.762839		32.6095	16.536	0.160408		2	23	0.508998		1	-0.251355	-19.6591		10	5	2.479
	48.4432	22.4757	0.28632		36.3031	16.8486	0.430028		2	25	0.620448		1	-1.08272	25.7334		15	1	3.0252
	58.3768	22.8982	0.164292		51.8404	16.6954	0.826624		2	27	0.647797		1	1.48959	-21.2302		15	2	3.5219
	38.3185	23.4382	0.0600041		43.7171	16.4223	0.667352		2	29	0.501943		1	-2.08056	14.4938		15	3	3.9827
	47.2447	22.8545	0.266055		41.7103	17.7777	0.983663		2	31	-0.105545		1	1.85369	-9.07493		15	4	2.8719
	54.957	23.6788	0.829237		53.3519	18.7006	0.840915		3	15	-0.185036		1	0.959144	-0.023512		15	5	3.3521
	59.4419	23.7673	0.112299		51.1236	18.6707	0.821439		3	17	0.127485		1	1.11216	-1.03982
	55.1953	25.2879	0.821228		58.2166	18.8943	0.96357		3	19	0.325528		1	2.1525	-11.9165
	56.852	25.1427	0.731117		37.7173	18.9789	0.515729		3	21	0.448169		1	2.2362	13.1089
	53.3726	25.7289	0.976334		31.0483	19.2557	0.612569		3	23	0.539799		1	-0.880372	2.10201
	52.2296	26.5684	0.602677		51.3757	19.5748	0.843788		3	25	0.656718		1	0.779668	-2.68333
	58.0616	28.8077	0.900857		63.1893	19.9453	0.403221		3	27	0.719462		1	-2.05986	-27.2639
	61.5664	28.5718	0.636514		46.5582	20.5255	0.693671		3	29	0.644348		1	-2.54304	0.679314
	63.8325	29.8598	2.758e-05		37.6746	20.2137	0.00920278		3	31	0.641901		1	-2.7101	-4.06401
	60.4548	30.3965	0.660055		61.432	19.6975	0.384436		3	33	0.253928		1	-2.3704	-14.3045
	59.4929	32.3602	0.505005		64.3808	21.2935	0.577977		3	35	-0.739631		1	0.120213	13.1224
	64.0907	32.6954	0.760507		35.9024	21.3747	0.468534		4	15	-0.0419619		1	0.268087	13.6156
	65.3521	33.1117	0.000992911		48.6687	21.3095	0.336797		4	17	0.270585		1	-1.44648	-6.3992
	63.7331	35.2555	0.278525		57.4386	23.2466	0.492027		4	19	0.397349		1	-1.0717	13.5523
	66.1672	35.3148	0.00114118		44.2389	21.9405	0.921813		4	21	0.467723		1	-1.04362	11.4163
	62.5153	34.8709	0.00927886		45.3344	21.6927	0.622152		4	23	0.579614		1	-1.61822	11.5888
	62.3908	36.9788	0.358799		55.3505	22.0825	0.967989		4	25	0.600285		1	-2.30956	-9.60399
	60.1871	38.2151	0.0184536		39.406	22.8689	0.818387		4	27	0.674713		1	-2.28778	-30.8192
	61.0298	39.0025	0.301061		53.4715	23.134	0.216365		4	29	0.720182		1	-1.52376	-7.63256
	62.6327	39.5591	0.670262		50.4424	23.3762	0.756777		4	31	0.636896		1	1.72432	-20.1803
	66.3786	39.8186	0.323237		54.5198	23.2599	0.183142		4	33	0.616139		1	1.69678	-10.5237
	67.097	40.7799	0.257157		38.4696	23.6539	0.789355		4	35	0.510745		1	2.1955	9.55908
	65.4646	41.5166	0.385598		66.4678	23.7813	0.169178		4	37	-0.533393		1	0.873018	-3.77046
	66.6034	42.5651	0.947771		51.3743	23.4419	0.951509		unirradiated	15	0.161945		1	2.47622	9.88234
	63.0514	43.6327	0.787201		63.7913	24.6931	0.996308		unirradiated	17	0.146212		1	2.53045	2.30088
	66.35	46.8271	0.471569		31.6535	24.2145	0.985672		unirradiated	19	0.271616		1	-0.894222	-11.7976
	64.5319	45.3646	0.906254		40.5877	24.1325	0.254413		unirradiated	21	0.0961618		1	-1.02193	-26.654
	61.6792	45.7555	0.6347		66.9351	24.6278	0.259916		unirradiated	23	0.142269		1	0.533003	7.76256
	66.0466	46.7213	0.0343958		57.8647	25.1417	0.93722		unirradiated	25	0.171491		1	0.245661	-5.51017
	62.9839	48.349	0.000480083		32.7472	25.7698	0.869259		unirradiated	27	0.211393		1	-0.359757	5.79287
	64.7714	52.7109	0.399008		61.1339	25.192	0.541685		unirradiated	29	0.132143		1	-2.85571	-2.31414
	63.3254	52.9473	0.043857		50.8816	25.5548	0.174881						1	-2.45836	-7.75207
	63.8946	54.2432	0.451362		55.5558	25.2511	0.955996						1	-1.04638	-0.428566
	63.326	55.855	0.421967		59.7212	25.5108	0.875138						1	-1.00105	9.70303
	56.8749	56.4335	0.565005		45.6968	24.9791	0.848537						1	2.04927	9.83767
	62.125	56.0778	0.124116		35.0845	25.4876	0.826188						1	-1.97821	-36.7082
	61.5266	57.3877	0.923774		37.138	26.7502	0.285107						1	-2.56358	-12.4847
	60.9003	58.9924	0.496629		49.3923	26.4951	0.605127						1	-1.82269	-12.2274
	43.8616	66.6624	0.918335		62.5456	26.0031	0.595541						1	-2.15452	9.68492
	39.1602	17.1944	0.594976		49.2214	25.379	0.834537						1	-2.26249	-21.6307
	33.7639	17.5867	0.0787713		52.6198	26.3484	0.968515						1	-0.276015	3.09987
	50.2519	18.0941	0.778121		31.9482	26.8208	0.426293						1	2.09788	-1.0031
	43.259	18.0552	0.886521		48.2611	25.2214	0.938417						1	2.19375	-5.44508
	51.8195	18.9256	0.797141		55.5403	27.0641	0.728149						1	2.04595	2.73723
	37.8669	18.5962	0.94449		65.2607	26.3181	0.583939						1	0.992567	0.003526
	42.0067	19.2903	0.536728		59.8716	27.5547	0.738146						1	2.66242	-1.24217
	53.5159	20.6565	0.635261		65.4718	28.0972	0.767367						1	-0.861971	-7.39344
	48.2181	20.9261	0.679361		63.1509	27.6702	0.917982						1	0.844183	2.30334
	30.7396	20.8681	0.979654		68.7197	28.1443	0.376934						1	-0.695994	-1.96923
	37.2715	21.9015	0.491004		31.9604	28.2445	0.783507						1	-0.561598	-2.30619
	57.4689	21.802	0.0011769		60.8183	28.435	0.871861						1	-2.56229	-11.9489
	46.9104	21.7237	0.219447		55.6144	28.3102	0.247532						1	-1.29894	9.21021
	26.7861	22.6359	0.852164		63.4567	29.0161	0.946276						1	-1.1363	10.8786
	31.343	22.452	0.948207		64.5178	29.8046	0.718325						1	-0.74916	5.75071
	54.0511	23.2246	0.740055		17.3522	29.9457	0.72593						1	-0.203125	0.363876
	23.9947	22.9787	0.244255		62.9427	30.4892	0.908595						1	-0.467425	10.3866
	35.9363	23.4521	0.442505		32.9845	27.9788	0.893793						1	0.234462	11.2437
	40.3403	23.5898	0.542114		52.9192	31.6039	0.566041						1	-0.088158	-10.8486
	30.5336	25.4843	0.942101		64.2325	31.4745	0.976627						1	-1.67407	-5.2392
	34.2504	26.1707	0.384103		70.1587	31.5796	0.329548						1	-1.24704	-16.4238
	37.0693	23.7849	0.193304		70.5147	32.2083	0.310149						1	1.81368	-16.3345
	60.4322	24.8781	0.00909174		62.9239	32.1241	0.953224						1	1.64974	19.961
	25.5464	24.6701	0.64803		53.3494	32.6019	0.0482881						1	1.9318	20.5394
	31.9223	25.1432	0.953445		61.4567	31.2847	0.0705092						1	2.29792	22.7377
	60.797	26.0168	0.495854		64.5464	32.5181	0.687224						1	2.02083	1.87484
	57.3276	26.0811	0.934687		65.6218	32.8704	0.731966						1	0.970112	2.03365
	23.8076	27.316	0.535183		71.102	33.2987	0.0236006						1	-1.6489	-16.523
	19.6507	28.7308	0.263156		58.5141	33.1381	0.427585						1	2.78594	0.03827
	64.5443	31.5627	0.323396		62.0626	33.6625	0.614598						1	-1.66282	-22.7571
	61.0732	32.9473	0.221132		54.1439	33.5681	0.321221						1	-2.70534	-6.92762
	17.3775	33.4179	0.306063		63.6192	33.743	0.726908						1	-0.370809	22.0849
	60.3909	34.5676	0.000733031		59.29	34.0208	0.741086						1	-0.008552	-14.6192
	26.5449	35.0884	0.014483		55.9186	34.531	0.0283168						1	-0.200834	11.7301
	57.9843	35.5931	0.118791		65.4949	34.6734	0.748503						1	0.617408	20.2636
	65.248	35.6608	0.783608		60.6236	34.7285	0.0780398						1	-1.44772	-6.91527
	65.2186	38.2179	0.70048		71.4748	35.0931	0.0135278						1	-1.31778	-5.67423
	58.8309	38.7932	0.0261672		58.7385	35.6677	0.715867						1	0.419198	7.90078
	64.48	39.8934	0.813764		10.3688	35.6704	0.273991						1	0.608232	14.1345
	60.3849	40.7933	0.0456143		60.2905	35.6225	0.0691232						1	0.909159	-32.842
	61.5183	40.964	0.558012		71.4772	36.4251	0.330299						1	-1.41209	8.60798
	63.3123	41.1853	0.588181		60.9223	37.054	0.0228332						1	-2.9857	5.63586
	59.757	41.6841	0.00694871		70.1679	37.1172	0.613674						1	1.23812	-33.6168
	63.6853	42.2002	0.241704		59.8481	39.7555	0.296642						1	2.82524	4.09905
	60.7898	42.3372	0.367399		58.0456	38.0008	0.581771						1	2.98869	6.67018
	62.4699	44.2914	0.881443		67.9155	38.6202	0.964215						1	-2.28852	24.8222
	63.5234	46.4263	0.863571		61.7804	38.7511	0.949476						1	-2.27333	-18.4805
	57.8028	48.29	0.290999		9.49274	39.1489	0.376749						1	-1.27906	0.262319
	61.0679	49.2273	0.228673		70.1624	38.8032	0.736834						1	-0.496814	9.07105
	65.1902	49.4418	0.757649		64.2943	39.9069	0.666474						1	2.15188	-18.9355
	60.0527	50.1217	0.170265		71.0902	39.7891	0.317604						1	2.30055	40.7625
	62.4857	50.3387	0.771209		65.8269	40.7361	0.0483876						1	2.25025	36.5943
	57.1642	50.8656	0.10979		60.5031	42.0494	0.130614						1	1.89678	16.4571
	64.3036	50.6257	0.825296		67.3944	40.9658	0.901377						1	0.604436	-3.37036
	65.3584	51.0381	0.306511		61.192	41.1615	0.327026						1	0.728208	-12.9859
	25.3414	53.9765	0.203501		64.7625	41.4839	0.949144						1	-0.902886	36.7789
	58.7475	54.7603	0.824135		59.0401	40.9739	0.108141						1	1.76166	17.4852
	54.0744	55.5153	0.0600221		63.14	41.76	0.866761						1	1.70097	14.6221
	60.05	57.648	0.955509		67.9051	42.1222	0.990174						1	-1.81058	-22.6884
	57.3957	58.2925	0.663478		62.0034	42.2201	0.735058						1	-3.03386	-8.92604
	54.003	58.8954	0.136992		66.1892	43.366	0.741744						1	-2.4815	-9.74129
	52.1588	59.2994	5.24641e-05		61.1344	42.8882	0.0014509						1	1.40732	-2.48299
	57.7674	59.812	0.869176		59.4193	43.4008	0.747357						1	-0.773849	12.4945
	52.781	60.2289	0.0793101		57.9089	44.3342	0.138708						1	-2.84067	-4.15413
	59.3757	60.8902	0.0220959		60.7497	44.1228	0.98732						1	2.06901	-17.3582
	54.8707	61.1287	0.0463426		69.3908	44.2149	0.717865						1	-1.03444	31.6391
	57.9275	61.5767	0.148364		70.2977	45.2784	0.520641						1	2.91296	25.2664
	46.0344	62.7187	0.21076		63.2652	46.4173	0.883581						1	2.81605	-5.27768
	56.4761	62.8793	0.54046		57.3846	46.7826	0.543268						1	-1.57812	-24.7586
	47.2373	64.2208	0.0274387		60.1296	46.7757	0.0543513						1	3.58509	-13.2774
	50.7532	63.0696	0.844207		23.8231	46.8362	0.87678						1	-1.20713	12.4262
	49.5328	63.801	0.998227		63.0147	47.2013	0.766784						1	2.49917	14.6007
	52.37	64.982	0.200485		72.0487	47.2104	0.275639						1	2.36938	-16.3919
	50.201	65.1979	0.0193639		66.7279	47.5952	0.909943						1	-2.38759	15.4424
	52.4483	65.7567	0.164924		66.5641	48.5377	0.950811						1	1.18382	-1.99651
	51.081	66.1402	0.0771576		63.2817	48.4497	0.912801						1	-2.28503	-19.6349
	45.8356	67.4352	0.0506344		58.1404	48.7696	0.813599						1	-0.616069	-3.28427
	42.2268	67.3939	0.443966		60.293	49.6108	0.975094						1	1.80434	-16.2203
	50.1454	19.8172	0.676372		69.3041	49.9419	0.526578						1	1.50481	1.61423
	45.01	20.5592	0.553225		64.6374	50.3775	0.919289						1	1.00834	-9.81023
	52.5982	21.5776	0.724548		58.9593	50.2434	0.96664						1	-0.773343	5.23529
	32.8059	21.2741	0.880968		66.2974	50.3727	0.831992						1	2.3644	17.1357
	27.8206	23.9132	0.644201		71.2702	51.162	0.447939						1	2.323	-6.54234
	43.5701	24.0638	0.597311		57.0689	51.4806	0.938431						1	2.72611	17.7598
	58.6659	24.5671	0.428383		59.9689	51.6976	0.821897						1	1.97175	-5.36325
	59.6182	25.3749	0.216336		69.9801	52.5017	0.793196						1	-1.93751	8.83593
	50.9207	25.8515	0.497763		68.0846	52.1839	0.839727						1	-2.23526	4.03834
	33.3845	26.4509	0.635981		70.8302	52.0696	0.545433						1	-0.531209	39.1455
	56.4585	27.7209	0.809919		55.495	52.3453	0.134061						1	2.58264	13.374
	31.9854	28.6176	0.0719909		64.023	52.4586	0.780182						1	2.55297	-7.21595
	24.2079	28.9761	0.512098		62.4554	52.5989	0.911268						1	2.37989	-10.8187
	56.236	29.138	0.931654		60.1325	53.0458	0.945832						1	2.3822	-10.2633
	57.6661	33.8398	0.0804191		57.4462	54.3377	0.00972392						1	-1.57168	-0.125564
	58.546	33.627	0.259768		65.386	53.3153	0.962891						1	1.22888	0.622086
	58.8149	36.1726	0.0786277		29.081	54.4523	6.07112e-05						1	-0.914654	-1.77817
	16.4886	36.9501	0.497014		70.1782	53.6885	0.499216						1	-0.632521	-2.0686
	66.2463	38.5411	0.20974		59.419	53.7737	0.906056						1	3.32825	8.5513
	58.7863	40.762	5.32071e-05		63.7651	53.9749	0.785589						1	2.33288	7.46643
	61.7853	42.5208	0.0130225		60.9305	54.2187	0.84029						1	2.0702	7.20176
	65.5507	43.7327	0.0274741		59.4513	55.0938	0.808934						1	-1.80956	-7.21185
	58.8877	43.2287	0.16662		70.008	54.9117	0.738493						1	-0.967423	12.9695
	62.2222	47.3917	0.0718781		66.9025	54.5943	0.97441						1	-0.777651	7.70557
	64.0984	48.2212	0.324628		53.599	55.7823	0.64517						1	2.301	13.4331
	18.37	52.044	0.124779		65.1301	55.146	0.925057						1	2.63404	-0.652206
	56.2201	52.9143	0.646988		63.5967	55.8067	0.849913						1	-1.25916	4.27585
	62.3265	54.2734	0.877522		14.9982	55.3207	0.826863						1	-1.30691	-4.76921
	26.8227	54.622	0.0222372		23.8938	56.0624	0.58583						1	2.74192	12.8492
	19.3679	54.3552	0.00260896		57.6164	56.0115	0.879566						1	2.67826	14.8164
	55.34	56.5398	0.835383		67.7855	56.4133	0.991177						1	-0.529288	-3.13986
	30.9297	57.3413	0.840533		59.5621	56.3525	0.232091						1	2.25388	15.5909
	50.2739	57.6887	0.0885764		53.0918	57.103	0.915842						1	-1.7279	-18.7041
	52.3857	57.8927	0.119757		64.7867	57.0575	0.797839						1	0.425383	14.2818
	58.7969	58.7786	0.86667		57.1395	57.8235	0.977274						1	0.388614	-4.31647
	27.9546	58.9606	0.749453		61.5922	57.2278	0.983935						1	0.974471	6.44802
	48.824	60.5662	0.0700526		67.4037	57.8559	0.991129						1	2.47397	17.7765
	37.9075	61.2018	0.322754		55.8263	57.9242	0.766279						1	-1.21746	-21.9437
	47.3852	61.2202	0.560773		27.9836	57.4666	0.910307						1	-2.22459	-17.6385
	52.4572	61.5378	0.0454905		30.4733	58.1997	0.325629						1	-2.46032	-7.11927
	41.8372	64.0988	0.822376		52.7844	58.3122	0.956342						1	-2.31713	-13.8618
	53.9961	64.3605	0.594308		58.9827	59.0157	0.971455						1	1.73963	14.6417
	42.6426	65.1926	0.969651		50.1999	60.2039	0.017312						1	2.3633	-9.76992
	46.7755	65.2856	0.957748		68.6105	58.6788	0.218673						1	-1.51571	-11.1594
	53.624	65.0449	0.235445		27.9433	58.9874	0.796599						1	-1.21453	-2.77653
	31.6266	64.8718	0.324783		53.868	58.768	0.413547						1	1.48601	8.01651
	33.9565	65.965	0.0709679		28.9549	58.8262	0.979073						1	1.09576	-4.57066
	33.3122	65.1721	0.74346		26.0325	58.3799	0.27514						1	-2.37073	-3.99828
	40.3828	66.1893	0.399021		65.6275	58.9483	0.85136						1	2.31128	-28.8182
	49.4597	66.6257	0.362107		56.2157	58.8999	0.34296						1	0.279383	-36.4464
	48.3336	67.1338	0.000316916		19.372	58.7635	0.224435						1	-1.97483	15.4544
	47.0349	67.1608	0.0798543		48.5373	59.7686	0.516807						1	-2.80059	-10.4414
	35.2385	17.1191	0.283679		46.5583	59.0729	0.810885						1	1.58579	-15.1502
	44.4949	17.9078	0.965621		31.9705	59.443	0.437175						1	2.30329	-2.87783
	31.5347	18.2196	0.282988		22.2955	59.8477	0.223283						1	2.52124	0.609338
	51.1173	18.3645	0.268874		29.4413	59.9666	0.974168						1	2.0955	-8.81497
	47.0877	18.4788	0.600907		56.9942	60.2788	0.840459						1	-1.55316	-30.5627
	32.7481	19.0059	0.960766		68.0953	59.9615	0.428738						1	1.42176	9.17177
	54.6982	20.4685	0.41264		57.9841	60.151	0.950035						1	1.04038	-18.485
	36.1366	20.3435	0.0540352		39.6234	60.1858	0.510721						1	0.908614	-0.137154
	40.9689	21.7391	0.737985		64.8363	59.9335	0.920075						1	1.09359	-17.4198
	29.2926	23.1123	0.936354		63.3003	60.3569	0.969757						1	-0.901197	-0.438444
	48.4917	23.4659	0.718522		53.6268	60.4848	0.104571						1	-0.553092	1.40594
	31.3473	23.6956	0.940752		27.6016	60.5986	0.765669						1	0.695131	2.29528
	42.1606	24.3362	0.512745		51.5825	60.6172	0.707389						1	-0.95755	-9.70185
	45.6653	24.0668	0.192984		61.3389	60.0446	0.813141						1	-0.805769	-15.6697
	39.3062	24.6345	0.103862		58.1876	61.3362	0.956762						1	-1.73292	-27.2993
	23.4687	25.4672	0.199935		39.3731	62.2338	0.777748						1	2.15401	11.5091
	37.6652	25.1861	0.192364		33.8481	62.144	0.858428						1	1.97777	28.9736
	26.2561	26.0168	0.960025		31.6125	61.7816	0.659311						1	-1.5491	-0.564901
	25.0989	26.1843	0.46704		41.2554	62.4453	0.359411						1	-4.05876	-25.4244
	35.0308	26.5589	0.66673		66.2911	62.2159	0.834647						1	1.10277	-10.107
	25.0156	27.8043	0.57176		56.4832	62.6549	0.997526						1	0.915224	-11.5701
	27.1056	27.9394	0.749223		60.5389	62.4401	0.679786						1	2.11205	-15.3947
	29.7676	27.4064	0.881116		48.4823	62.3567	0.847011						1	2.92482	14.6053
	53.7108	28.6909	0.808624		50.1413	62.6747	0.927394						1	2.64206	11.6284
	56.6268	30.1889	0.957537		30.5124	62.4757	0.163118						1	2.55002	-5.73317
	57.1254	31.3606	0.821116		32.826	62.5347	0.907443						1	1.60497	-18.5329
	61.0403	31.1991	0.896675		24.2306	62.315	0.194446						1	2.01164	-6.37723
	62.8638	31.6278	0.635686		22.5031	62.9261	0.985646						1	-1.39288	-9.63366
	26.1179	32.9736	0.0229017		62.0004	63.1037	0.887933						1	1.53108	21.4054
	28.2128	33.2633	0.00935754		42.7544	63.2121	0.0256254						1	1.61287	22.2084
	22.6832	33.4846	0.524474		40.0611	63.2912	0.838728						1	-1.63831	-13.7214
	21.5007	34.4156	0.341194		47.5489	64.376	0.925939						1	-1.06691	1.15759
	25.283	34.9011	0.00430829		48.0884	63.655	0.788541						1	-2.79233	-23.1526
	21.4933	35.6804	0.032759		52.4066	63.6417	0.588025						1	-2.9647	-0.463541
	17.8059	36.0078	0.0917317		55.8812	63.8091	0.376985						1	0.528057	-12.1508
	61.4614	35.9679	0.138164		38.969	64.2775	0.898239						1	-1.43246	-1.73473
	22.5037	37.3895	0.446275		60.4653	64.69	0.993552						1	-2.39771	-31.3247
	24.3894	37.7446	0.0227599		45.6047	64.0086	0.814574						1	-2.11953	-29.1333
	18.1945	37.6326	0.632852		57.3713	64.2928	0.867202						1	-1.7606	-9.92352
	16.3758	38.4465	0.333036		31.4006	64.575	0.510115						1	-4.06224	-24.5828
	59.5815	40.1958	0.00549456		41.9973	64.8186	0.363407						1	-4.03606	-18.0642
	20.5174	41.1624	0.301757		42.9829	66.592	0.938668						1	-3.76296	-15.7683
	19.1408	41.7435	0.955906		53.9908	64.5511	0.635255						1	3.51186	13.9331
	16.1482	42.3188	0.0477325		33.8861	64.3026	0.593156						1	1.58475	26.616
	23.3097	44.0493	0.0526544		62.4171	64.788	0.236927						1	0.94855	-0.64289
	21.6047	44.0013	0.784825		37.8631	64.3254	0.518243						1	3.11833	9.49071
	58.6527	44.718	0.365635		64.4197	65.1223	0.540127						1	2.75245	9.33498
	25.0083	44.6442	0.77195		44.3806	65.3927	0.502923						1	0.605337	2.47654
	21.7935	45.2695	0.863991		56.777	65.6138	0.875767						1	2.15292	7.0912
	23.9558	45.4742	0.723669		50.1941	65.3792	0.0392921						1	-1.91704	5.93069
	24.5403	47.0185	0.407773		23.3976	64.9053	0.849828						1	2.04123	24.1157
	26.0756	47.0189	0.329084		51.818	65.7827	0.595116						1	-1.95904	19.0127
	25.093	48.9456	0.149959		37.8147	65.7528	0.190169						1	-2.00611	-0.290258
	65.9269	48.7966	0.371687		25.1268	66.0748	0.979567						1	-1.36827	-7.53079
	58.044	49.6028	0.405938		41.4246	66.225	0.931889						1	-2.75385	-0.283713
	22.115	49.0977	0.00206775		45.4918	66.6049	0.827813						1	-2.90366	-0.101843
	58.9251	50.3819	0.0113458		63.7057	66.0416	0.217271						1	0.93299	-9.38315
	25.8569	50.8589	0.888022		43.8486	66.6865	0.978707						1	1.23231	-14.4812
	20.3393	50.9835	0.0384339		62.2304	66.7938	0.151394						1	-0.299529	11.6856
	22.086	53.3751	3.10222e-05		58.2728	66.7542	0.876869						1	-0.240437	11.9485
	30.2029	53.7198	0.00199362		18.1999	66.6979	0.403743						1	-4.41947	5.62473
	59.1953	53.8191	0.820924		54.4846	66.9567	0.518838						1	-4.76237	5.16411
	53.3043	53.9299	0.103939		36.0884	66.5787	0.960655						1	-4.63834	-34.3865
	57.0483	54.756	0.856205		33.526	67.6732	0.943738						1	1.02432	-8.41784
	55.7246	54.8995	0.929406		47.2074	67.5329	0.126439						1	1.29546	-7.80946
	20.4473	55.8793	0.0454889		45.0918	67.4978	0.586885						1	2.62141	21.3217
	32.357	55.3475	0.00292314		49.1112	67.1308	0.601824						1	2.53195	20.6181
	53	55.049	0.125917		58.8014	68.4461	0.56403						1	2.55709	24.4973
	24.4062	55.7066	0.503736		62.3994	67.7641	0.0894314						1	2.82661	0.508035
	59.1322	56.478	0.887802		59.5163	67.8431	0.959522						1	0.900358	7.2675
	25.3874	57.07	0.962474		27.3558	67.8354	0.682298						1	1.04176	9.33113
	36.3837	57.6389	0.0876576		20.0918	67.6063	0.734757						1	2.23659	-3.05076
	34.6685	58.5808	0.881023		50.6166	68.4526	0.90348						1	-2.01264	-16.9318
	48.5169	57.6823	0.814626		55.2557	68.8728	0.97981						1	2.16431	0.383208
	29.0399	58.2544	0.803814		31.3483	67.3517	0.93458						1	-2.20886	8.88176
	33.6809	57.8398	0.632111		51.4885	68.2593	0.832969						1	2.08821	4.93088
	30.1179	58.9285	0.94315		60.7926	68.9008	0.614279						1	-1.22592	3.81756
	33.0005	58.8226	0.225618		58.4903	69.3862	0.66156						1	-1.20138	5.33323
	45.4247	58.8424	0.283041		48.3482	69.3486	0.000875318						1	-1.40669	-46.0725
	59.7194	58.6843	0.79351		40.2002	69.8039	0.960056						1	-1.33704	-46.0413
	37.9661	59.143	0.261136		50.2636	69.9728	0.801046						1	-3.03111	12.2185
	31.6545	59.0866	0.569244		57.5523	69.7744	0.989576						1	-3.45531	11.1573
	50.8526	60.0466	0.547527		54.0439	69.5276	0.63545						1	-4.85725	4.99213
	41.5008	60.3023	0.776245		59.9194	69.4144	0.512188						1	0.134234	23.5978
	46.749	60.4749	0.408304		41.9831	70.5066	0.972072						1	0.594824	21.9797
	33.5556	60.6759	0.454237		59.0838	70.5172	0.0797199						1	0.864489	16.2022
	40.0792	60.4423	0.0401376		45.8565	70.1329	0.58247						1	3.5711	-8.8051
	56.6461	60.9899	0.748898		38.8871	71.0071	0.947893						1	3.38571	-8.56422
	32.3954	61.1378	0.150252		32.3565	70.101	0.844359						1	3.19909	-0.502869
	41.6309	62.1911	0.139141		53.8693	70.5287	0.506127						1	0.925343	15.293
	43.8544	62.0113	0.72245		47.4844	72.998	0.513897						1	0.136318	-12.9431
	48.7726	62.0827	0.76026		25.9865	71.7279	0.0462173						1	1.05762	26.7128
	57.4911	62.3364	0.25713		56.7432	70.9405	0.298358						1	1.12702	22.6419
	37.716	62.7589	0.219094		44.2686	71.8495	0.804501						1	2.0744	10.0271
	36.6508	62.8885	0.216365		42.9904	71.7236	0.995465						1	2.04437	-0.676292
	39.1217	63.3667	0.00353091		52.997	71.7299	0.992907						1	1.98292	-18.2519
	43.6201	64.2847	0.997907		28.7547	71.1449	0.872915						1	-1.00653	-7.81664
	45.5044	65.3037	0.76568		45.6479	71.9689	0.958159						1	-1.70025	-3.12639
	38.6919	65.3596	0.625736		54.9775	72.2475	0.232739						1	-3.01786	-5.7643
	36.3527	66.2587	0.386186		41.6016	72.769	0.891927						1	-2.91176	12.6825
	41.1338	17.1119	0.694656		27.3687	72.6737	0.160258						1	-3.04098	-0.97096
	31.0613	19.2337	0.767292		33.9002	72.4522	0.751025						1	-3.15225	-2.54909
	45.6549	21.5532	0.692788		37.7524	72.7693	0.00937136						1	-3.35482	12.6992
	26.0449	22.401	0.442608		52.5349	73.3423	0.989708						1	2.29244	16.5741
	34.9459	22.4643	0.400414		29.8702	72.7919	0.700679						1	3.36219	-2.23566
	25.0439	23.4306	0.312815		30.9189	73.8576	0.214048						1	1.43561	7.93242
	47.5682	23.9193	0.0510875		38.4831	74.1782	0.999713						1	-1.48599	6.89832
	40.5511	25.2243	0.451345		51.4052	73.5326	0.965277						1	0.435602	4.15918
	22.5829	24.8252	0.22715		34.6347	73.6113	0.502324						1	1.25452	2.1587
	61.0051	26.8443	0.319578		42.9098	74.0521	0.905494						1	-0.017652	-6.12515
	25.8198	27.4591	0.5079		47.5224	74.8062	0.219694						1	0.174879	-6.25892
	51.7915	28.4398	0.244668		40.0963	75.388	0.0646482						1	-1.9528	-0.272149
	58.3011	29.785	0.766151		43.3264	75.2656	0.195499						1	-1.89757	2.85091
	54.5202	29.7332	0.648354		41.6908	75.6318	0.120569						1	1.9284	-3.80884
	30.9343	29.4797	0.0260726		40.4894	9.22144	0.248616						1	2.11347	5.49282
	18.4788	31.2417	0.46821		34.7539	9.47452	0.256268						1	-0.862631	1.94777
	21.7543	31.2498	0.98688		43.9959	9.76005	0.34715						1	0.826529	-11.09
	21.0131	32.1051	0.901343		33.0346	10.7357	0.00761743						1	-1.99995	20.7445
	19.627	32.2141	0.832385		31.4168	10.0009	0.555908						1	-2.33041	13.9614
	18.6467	32.8552	0.942288		45.0064	10.1376	0.219064						1	-2.7749	-11.088
	27.1549	33.6492	0.104143		29.8815	10.5071	0.800328						1	-0.990132	9.16679
	23.9757	33.985	0.0259858		37.071	11.0502	0.995872						1	-2.29919	-25.6794
	56.6793	34.3694	0.00192111		43.9904	11.4359	0.789398						1	-3.05551	-10.6024
	18.9646	34.8463	0.565848		52.768	11.8893	0.371727						1	-3.19385	-6.085
	25.9865	36.8171	0.14204		35.1885	12.5381	0.555322						1	-3.81236	-20.6023
	20.1299	37.0845	0.240519		36.6092	12.9902	0.912108						1	-2.94807	-31.2665
	62.2195	38.4037	0.366559		52.2802	13.1832	0.831775						1	-3.05271	13.8615
	21.7598	38.4565	0.389531		28.0495	12.9877	0.0971879						1	-4.71863	-0.610806
	20.7239	39.2002	0.744181		30.6471	13.7418	0.912223						1	3.27839	-2.26542
	16.691	39.2854	0.536023		42.2557	12.8766	0.892557						1	3.4408	-4.67141
	22.0416	39.5918	0.139877		51.0169	13.5809	0.920223						1	2.80308	-1.74794
	18.0938	39.5609	0.0348241		56.1216	14.0341	0.334617						1	2.8726	-1.06081
	19.3588	39.7824	0.0518018		34.2478	15.4124	0.925948						1	-1.57888	4.54392
	17.7304	41.3221	0.081121		35.2695	14.328	0.204682						1	0.231993	-5.38249
	21.5794	40.8429	0.0310588		39.8881	15.2599	0.840433						1	2.73058	17.5956
	22.0425	42.2989	0.842652		57.4176	14.5715	0.00888455						1	2.51723	15.4978
	17.6048	42.7886	0.900107		38.226	14.886	0.762983						1	2.40975	20.0029
	17.1871	44.5835	0.530899		49.2926	15.0934	0.9787						1	2.26284	3.47063
	19.654	46.3406	0.965155		36.8939	15.786	0.580698						1	0.772748	-16.2485
	16.8201	46.0933	0.0792669		40.9621	15.5195	0.928782						1	-0.385807	-4.78071
	18.4682	46.6152	0.960132		23.8553	15.7725	0.622672						1	-1.99499	-13.433
	20.8323	46.6534	0.481733		42.6252	15.8976	0.76424						1	-1.99779	-12.6062
	60.0006	47.1059	0.463075		35.1959	16.0172	0.596528						1	-2.05059	-12.2509
	21.2498	47.8593	0.786081		30.8597	15.9125	0.73856						1	-0.94865	-14.4579
	23.3733	48.5858	0.598517		38.9778	16.4708	0.887248						1	-0.660588	-1.04429
	19.8484	48.7339	0.24818		56.9975	16.7176	0.537643						1	-0.517385	-0.687481
	23.5204	50.0353	0.380543		46.5153	16.9546	0.834192						1	-2.62279	5.98307
	22.0939	51.3214	0.874209		23.8941	17.4113	0.88279						1	-2.66152	-14.4618
	24.5429	51.8481	0.23196		29.9288	18.0467	0.98737						1	-3.09999	-33.5549
	23.3986	51.6218	0.146517		56.1324	17.3049	0.387483						1	-4.45301	-1.22293
	55.5427	51.8379	0.352861		26.1946	18.6644	0.873861						1	2.66546	-2.21292
	18.621	53.0226	0.422269		17.337	19.0592	0.395322						1	2.57594	-1.02321
	20.3815	53.2282	0.163073		40.0712	19.2569	0.850407						1	-3.3634	-37.3153
	61.8436	53.2904	0.0550061		44.962	19.3243	0.866111						1	2.79687	20.6329
	54.5453	53.2211	0.822205		46.4232	19.4113	0.587987						1	2.71349	9.17702
	28.7445	54.2119	0.499264		60.3495	19.9771	0.425949						1	2.44983	15.1617
	21.2764	54.4932	0.162218		30.2132	20.0517	0.898688						1	2.07177	33.6601
	23.0713	55.2059	0.166715		42.6333	20.281	0.835102						1	0.291763	-29.0403
	21.6337	55.6865	0.853779		54.0624	20.1757	0.69617						1	0.390632	9.94206
	50.6952	56.3251	0.994439		16.3742	19.7179	0.0875183						1	0.244474	6.02743
	33.8478	56.7142	0.225241		20.4759	19.9713	0.978907						1	-2.07585	1.41375
	24.2061	57.8856	0.818118		55.5928	19.6517	0.959682						1	-1.6373	8.27602
	44.5459	58.0931	0.000520102		55.9167	20.5547	0.947955						1	-0.83169	-14.2554
	26.724	58.9265	0.864796		47.9868	20.4665	0.770297						1	-1.46406	-1.37165
	42.6328	58.3301	0.034846		31.0076	20.9144	0.083264						1	-1.32546	4.24527
	49.9657	58.8504	0.186252		50.4434	20.9176	0.841753						1	-1.10445	-12.974
	46.303	59.2205	0.199331		33.8313	20.8011	0.24021						1	-0.875694	-0.599722
	44.0613	59.2769	0.0655908		59.1922	20.8807	0.639038						1	-1.63721	-14.6624
	56.3651	59.3141	0.854055		21.9967	20.972	0.57775						1	-2.33109	-24.4919
	27.0209	60.8343	0.449633		57.1114	21.1923	0.868565						1	-1.20283	-3.43025
	28.5769	61.6663	0.569526		24.4927	21.6179	0.977397						1	2.05186	12.2547
	35.619	62.123	0.157598		34.7729	21.3916	0.81447						1	2.98495	-1.39129
	26.4953	62.152	0.217556		26.053	21.5461	0.959247						1	2.69395	-5.30033
	29.5944	61.585	0.658416		49.4776	22.1814	0.93972						1	2.98277	5.88994
	30.7486	62.0301	0.339894		22.9374	22.6185	0.901473						1	2.81251	3.12804
	32.2976	63.3441	0.349367		34.0449	22.8042	0.986288						1	2.67048	1.65826
	33.562	63.0268	0.0639089		43.0014	22.9019	0.663441						1	0.462009	-13.5969
	30.1935	63.3209	0.31178		48.2361	22.4288	0.129896						1	2.29834	21.1705
	39.9528	64.8715	0.726872		29.9387	22.4816	0.674522						1	-1.38365	-1.01734
	37.5219	64.5286	0.565037		27.4108	23.0219	0.701669						1	-1.44297	-2.95225
	48.2882	65.5892	0.824173		62.3491	22.4842	0.911918						1	-1.82719	3.33686
	47.9531	16.8959	0.289258		21.4132	23.1424	0.991552						1	-1.88834	-23.0765
	45.616	18.3953	0.806057		56.0246	22.9931	0.999701						1	-0.359187	-27.2535
	51.1862	20.0064	0.804666		63.661	22.4099	0.833383						1	-2.11604	-15.1556
	43.9864	20.3097	0.802103		61.0046	23.709	0.881936						1	-1.06012	-0.402522
	43.6674	25.1772	0.250495		45.6141	23.5354	0.0335307						1	-1.07672	-17.7728
	21.9747	26.0755	0.36607		47.9833	23.8669	0.328232						1	-1.18955	-0.833374
	38.2451	25.9199	0.172798		49.0657	23.7571	0.822774						1	-3.91537	-1.62444
	24.612	26.6588	0.782616		56.6553	23.9323	0.725636						1	3.06393	-11.1604
	53.2655	27.4798	0.936023		46.7848	24.2709	0.781192						1	-3.08855	31.078
	21.3217	27.373	0.730129		58.0249	23.9307	0.252272						1	3.78824	7.85072
	22.8053	28.3907	0.630108		35.789	24.0156	0.0179809						1	2.22409	29.7093
	26.0752	29.4715	0.310083		32.8852	22.9796	0.939424						1	2.10033	13.1322
	23.3305	31.6764	0.985471		44.1364	24.292	0.242871						1	2.19272	27.1287
	25.757	31.7234	0.825159		27.7932	24.639	0.964956						1	0.756382	1.82694
	64.9916	34.2822	0.0145828		39.7712	24.8454	0.885733						1	1.79505	28.3061
	19.7148	35.88	0.431967		59.1114	24.6026	0.984344						1	-0.455921	9.38447
	25.4062	38.3735	0.414163		26.027	24.4133	0.938947						1	0.160409	21.9842
	25.3601	39.7864	0.597596		62.6265	24.9017	0.700474						1	1.87712	-27.8477
	66.455	43.3754	0.549328		16.8006	25.5942	0.989282						1	1.77809	-9.33094
	18.3513	45.1978	0.459762		31.9875	25.6705	0.721444						1	-1.43113	11.9969
	17.7427	47.6003	0.849282		20.5134	25.6316	0.86148						1	-2.01973	13.8277
	21.0187	49.5561	0.485757		19.3494	25.6417	0.0769587						1	-1.41537	-4.69679
	21.9907	50.3289	0.943966		29.5848	25.339	0.937426						1	-1.38819	-4.88269
	21.1711	52.2492	0.0136386		64.2848	26.2486	0.719024						1	-1.46734	-7.51228
	23.4517	53.3772	0.249108		56.4239	25.7986	0.698323						1	-0.430983	-18.2416
	29.1132	56.6032	0.204509		46.8006	25.9877	0.787868						1	-0.509958	5.49541
	47.0964	57.5768	0.923362		21.7882	26.1379	0.509183						1	-0.372595	18.9703
	22.5881	58.4743	2.0093e-07		66.5512	26.142	0.115104						1	-2.11916	-14.3156
	24.339	60.2498	0.367749		18.4747	26.1696	0.923786						1	-1.176	-16.4767
	47.6433	59.4206	0.528696		22.9014	26.3847	0.96532						1	-3.88826	0.645962
	25.1184	60.1547	0.348898		35.9292	26.1375	0.313849						1	-3.86066	2.50434
	35.6578	60.4711	0.10688		27.4801	26.4007	0.651412						1	-3.71092	-1.08836
	50.2653	61.3136	0.77358		39.0071	26.5052	0.451996						1	-3.68108	-1.37456
	42.7344	62.4789	0.715775		61.0087	26.59	0.843682						1	-4.69534	1.35197
	44.8919	63.7201	0.929937		18.1517	27.3774	0.126781						1	3.48159	34.1464
	40.6141	63.6858	0.344207		24.3741	27.2115	0.759081						1	-3.3527	-32.7477
	41.9307	65.0534	0.505523		43.7421	27.4994	0.411647						1	3.20987	44.2857
	50.0418	66.0242	0.442222		22.0503	27.6658	0.115422						1	1.37286	13.0971
	44.8488	67.0595	0.176118		15.3734	27.6528	0.796131						1	1.38596	33.1512
	52.6477	19.3445	0.156514		18.587	28.1342	0.0854018						1	0.575913	7.96536
	42.379	20.1071	0.285366		54.0803	27.7964	0.71885						1	1.84274	-19.2794
	52.5555	20.4675	0.559465		27.9546	28.3624	0.915041						1	2.22399	4.09663
	43.9183	22.7737	0.480973		48.9578	28.1171	0.0114149						1	-1.94707	9.04233
	49.0085	23.3553	0.160833		50.1825	28.5998	0.762874						1	-1.66333	2.01417
	33.5115	24.3745	0.586552		46.9482	28.6512	0.341543						1	-1.42443	-11.6301
	36.1363	25.8719	0.319487		68.5551	29.0058	0.222369						1	-1.50309	-11.0285
	57.6338	27.8698	0.607858		54.1079	28.9767	0.478964						1	-0.535818	9.8847
	24.3254	31.3074	0.92329		67.4781	29.5682	0.952677						1	-2.13872	-19.8983
	58.6704	60.0866	0.00524292		24.7914	28.9879	0.0179126						1	-2.00797	-11.8778
	46.8654	66.3311	0.00742583		32.2076	30.0182	0.355655						1	-3.30194	-20.454
	33.6074	22.5981	0.538561		13.2494	29.8493	0.547793						1	-3.49662	-19.4062
	62.2807	29.9721	0.578063		60.804	29.8745	0.899171						1	0.096041	19.61
	39.8971	20.0667	0.33273		58.6193	30.5412	0.897352						1	-3.80041	-22.1539
	34.6795	19.7345	0.178502		52.384	30.9065	0.955328						1	-1.16755	2.52336
	34.1963	20.5924	0.459903		23.5069	30.372	0.837084						1	-4.42228	5.90591
	55.7447	21.8553	0.868827		19.0923	30.7278	0.919519						1	-1.46071	3.11513
	50.4342	21.2865	0.0793311		29.7179	30.5	0.0943709						1	-4.86573	-7.38848
	50.457	21.9692	0.195861		30.5421	31.4404	0.102998						1	-2.58101	3.55808
	51.0959	21.3271	0.162746		27.0189	30.4328	0.345444						1	-4.47848	-24.8543
	42.182	22.0673	0.826614		57.0981	31.6535	0.9568						1	1.70394	11.7151
	39.399	22.8083	0.0450338		18.8724	31.7014	0.712745						1	-0.385854	20.4635
	45.5072	23.0469	0.179431		11.3958	31.8015	0.937301						1	3.10603	-7.17384
	28.7339	24.8255	0.0774565		20.9335	32.1127	0.256195						1	-2.94919	9.76444
	28.9187	25.7704	0.896001		56.7703	33.2638	0.0891723						1	1.59201	12.3951
	59.8578	27.5928	0.950411		21.87	32.6513	0.0583125						1	1.66457	9.97428
	60.5604	28.7489	0.352411		23.581	33.9694	0.642836						1	1.6812	10.0835
	59.6834	29.2222	0.581356		68.188	33.7577	0.876974						1	0.656131	-7.67612
	59.2537	30.7693	0.88722		64.6004	34.2705	0.85611						1	1.12615	7.44628
	58.9497	32.2675	0.337459		61.7324	35.3773	0.245876						1	-1.89993	-8.57135
	63.2004	33.1266	0.824199		20.2025	34.9982	0.521668						1	0.512327	-1.88022
	59.7074	35.4444	0.0168866		21.3216	35.1141	0.291269						1	0.670046	1.4934
	64.0827	37.4196	0.155113		22.4846	35.0543	0.0101283						1	-0.673876	10.0628
	63.6372	38.0689	0.544868		16.1682	35.4043	0.989788						1	0.759236	0.95562
	59.9456	43.5933	0.832698		63.9847	35.7568	0.940963						1	-2.14008	-26.3542
	66.5127	44.8229	0.0581916		24.6014	37.7137	0.301098						1	2.18246	2.10502
	66.7364	45.9285	0.156158		68.6218	36.3728	0.964409						1	-2.09002	-5.46369
	65.4409	47.5546	0.25657		19.3212	35.2912	0.518717						1	-2.09364	-5.81062
	62.8108	49.0695	0.0691114		23.6993	36.8356	0.968514						1	-2.17224	-7.26386
	61.5562	51.0304	0.728248		9.90431	36.9382	0.658292						1	0.465501	-14.0918
	62.2908	51.6784	0.972889		13.1127	37.3209	0.994932						1	1.45217	41.7503
	59.4502	51.5465	0.619664		65.3515	37.335	0.930919						1	-1.75309	6.01527
	59.922	51.9382	0.805319		67.932	37.4382	0.976436						1	-1.66319	6.04002
	58.1618	52.58	0.384491		21.4247	37.4736	0.982742						1	2.01417	15.0326
	63.3192	51.866	0.412173		18.7493	38.282	0.664757						1	-2.21015	-12.8195
	57.9662	56.5413	0.734946		21.184	38.2611	0.666765						1	-4.95826	-6.68511
	60.6507	56.5877	0.968456		65.8593	38.3174	0.971759						1	-3.70626	-34.9331
	42.4962	16.7918	0.359575		14.9471	38.2443	0.825424						1	-0.095385	3.74212
	32.9959	17.4796	0.0214351		63.9723	38.1459	0.882193						1	1.60009	-9.68439
	40.8392	18.116	0.0478148		17.2599	39.1596	0.946888						1	0.783933	-18.9839
	46.227	19.5676	0.86319		19.8553	40.1245	0.864654						1	0.478621	-2.14809
	38.9015	21.3745	0.00668338		13.8881	39.7045	0.616533						1	-1.08678	-40.4708
	56.7918	22.9705	0.970021		16.1388	39.9547	0.923731						1	1.66926	-3.184
	51.5624	22.6079	0.886361		19.6504	41.4983	0.774071						1	0.47148	-16.7258
	52.6455	22.9827	0.0292824		25.9152	40.1112	0.00622715						1	2.81315	24.616
	49.6164	24.1594	0.634291		8.02247	42.3062	0.0411317						1	2.73813	23.295
	49.9919	23.3336	0.992041		18.3346	42.5058	0.678146						1	1.78492	-2.32713
	30.3062	23.8183	0.528207		12.1141	42.6007	0.509647						1	1.20983	-0.111377
	30.4303	24.696	0.216937		15.2613	42.9385	0.748722						1	1.15228	3.05643
	34.6836	24.2929	0.09785		24.1833	43.2594	0.731878						1	2.31152	39.5913
	36.4473	24.6338	0.00244121		16.9022	43.8617	0.884609						1	2.22377	58.4547
	46.0519	25.1042	0.257348		21.5502	44.053	0.8542						1	0.010565	40.7802
	45.4644	25.4975	0.539364		15.8436	45.1768	0.91636						1	0.567871	14.4494
	47.247	25.0504	0.31909		24.3413	45.4627	0.908734						1	-0.208365	8.25597
	28.2276	27.4571	0.852061		21.8002	45.5374	0.819328						1	-0.970081	-7.02648
	27.5551	25.9448	0.66669		66.9616	45.6886	0.928292						1	-0.131456	-15.5689
	29.07	28.1535	0.595134		59.1946	46.743	0.00012173						1	-0.014246	1.93079
	29.779	28.5723	0.979381		67.2955	46.535	0.946912						1	-1.35134	18.0533
	32.6215	27.5122	0.646383		69.3147	46.6708	0.906801						1	-1.30757	17.8095
	31.3046	27.1086	0.462643		13.4624	46.6195	0.874293						1	-0.176349	37.6652
	54.8174	27.8441	0.00165325		21.2711	48.4643	0.501771						1	0.016367	39.0813
	21.0588	29.3515	0.91577		16.5893	47.4744	0.845173						1	-3.56763	-7.28367
	22.9595	29.9807	0.703413		22.4558	48.1766	0.821424						1	-3.81012	-17.7309
	29.4469	29.8078	0.0211228		24.9618	48.0647	0.441796						1	-3.51582	-15.9877
	29.0769	30.479	0.0381497		68.5955	48.1591	0.743832						1	-2.99971	-21.2271
	64.5117	36.1237	0.891443		12.6389	48.9477	0.241273						1	-2.92767	3.16417
	59.8143	44.6349	0.00551273		61.9088	49.1734	0.0798223						1	-2.41897	-13.7264
	59.648	45.409	0.00376612		19.9291	49.0498	0.417124						1	-4.14636	-11.6769
	59.0823	46.2065	0.0565959		65.3718	49.2137	0.885037						1	-4.55153	-8.02909
	64.4537	46.7106	0.968014		23.6409	49.7873	0.455126						1	-3.47738	-32.949
	60.3218	48.1581	0.185604		13.0589	50.2496	0.981817						1	-3.62583	3.14159
	56.8293	51.5341	0.438161		24.6508	51.1037	0.587784						1	-3.13154	-3.67049
	25.7491	55.0316	0.050758		57.5791	50.5769	0.789656						1	-2.04094	5.60322
	53.4709	56.9984	0.339861		61.9434	50.9298	0.971304						1	-2.04568	-2.66565
	56.2453	57.7443	0.925931		69.454	50.9767	0.854792						1	0.829368	36.7276
	52.9805	60.396	0.559846		16.3039	51.1203	0.976136						1	2.5531	-9.20428
	53.8594	61.5528	0.0885811		60.9006	51.1848	0.749131						1	2.69222	3.87332
	54.3245	63.0887	0.14612		66.3393	51.4211	0.978675						1	1.12577	-13.2421
	53.2711	63.1734	0.160182		64.867	51.7355	0.784477						1	-1.21538	13.3648
	47.7146	63.1511	0.701759		25.7712	51.9012	0.601268						1	2.39848	21.9339
	50.8666	65.076	0.0667506		15.6047	51.9845	0.809506						1	1.57955	-27.3677
	49.4008	20.7103	0.953394		25.5615	53.146	0.805322						1	-0.626404	-18.493
	51.0565	24.4799	0.386503		19.1812	53.3842	0.79099						1	-1.10256	-11.9998
	51.9703	24.134	0.203904		8.76251	54.2397	0.0520606						1	-0.209688	-15.4828
	49.2007	25.4574	0.295347		68.0541	53.7404	0.994287						1	-0.15144	-15.9945
	59.1647	26.2302	0.589749		27.3146	53.7828	0.463423						1	-0.895378	-13.9114
	25.047	32.6522	0.277453		23.4035	54.1191	0.934951						1	-0.759843	-11.5637
	24.8976	33.9774	8.11103e-05		18.182	54.248	0.975724						1	-2.42746	-33.983
	58.5798	37.1251	0.507553		19.9555	54.4676	0.814263						1	-0.797296	6.38311
	26.9547	49.7887	0.190658		23.4349	55.0885	0.91204						1	0.674115	-2.68616
	27.7638	50.7798	0.0144585		25.9572	54.6626	0.993746						1	3.31969	17.413
	18.8248	51.1117	0.358968		61.061	55.0782	0.967875						1	-2.79501	-27.6854
	26.0641	52.9008	0.543214		9.77524	55.1401	0.901836						1	-1.86082	-24.4719
	26.6596	51.8902	0.944586		17.6897	55.2267	0.925455						1	-0.341017	-1.84829
	28.3713	52.9625	0.63112		19.2041	55.38	0.800178						1	-0.63745	-1.98382
	61.172	53.9619	0.797949		25.6813	55.7651	0.988375						1	-3.80933	-19.1501
	29.0924	55.1577	0.474759		29.9273	55.7217	0.444917						1	-2.04704	3.13455
	30.5233	56.1325	0.0194193		31.1779	55.9112	0.112917						1	-3.34754	-30.3763
	27.7197	56.866	6.03486e-05		22.5164	55.9549	0.629732						1	2.2555	35.0249
	39.5464	59.3716	0.0898886		55.2692	56.1358	0.988662						1	-3.06494	9.14626
	55.469	60.076	0.949762		18.3294	56.3963	0.511498						1	-3.15819	13.7946
	54.8904	59.5063	0.0327226		20.971	56.3356	0.961331						1	-3.07529	-5.74889
	39.3849	61.1201	0.229122		9.94452	56.6319	0.00232804						1	-1.36744	8.76998
	45.3106	60.9301	0.0197606		24.1303	57.9675	0.750089						1	-1.99726	11.8294
	40.2408	62.6105	0.00488371		65.7815	56.8728	0.952182						1	2.37724	20.7056
	51.7914	62.5666	0.450464		27.2733	56.7179	0.936886						1	1.6888	6.7669
	51.8453	63.9087	0.491232		21.6437	57.0429	0.973619						1	0.71756	-7.16264
	35.4109	63.4297	0.0102782		23.1807	57.4114	0.926485						1	-2.26597	-5.34152
	34.8614	65.3723	0.399585		51.5201	57.3572	0.782851						1	-0.302669	-12.9141
	35.6514	64.9753	0.314156		33.8867	57.4111	0.937505						1	-2.14835	-6.91857
	41.9055	66.3559	0.253808		22.1102	58.0976	0.00332735						1	-1.87405	-2.56075
	37.9571	16.6553	0.619893		34.8237	57.793	0.403524						1	0.712241	-22.754
	27.7527	20.2354	0.625922		32.9665	57.3254	0.990462						1	-0.769829	-21.0875
	29.0327	20.1438	0.124035		59.5229	58.2057	0.966896						1	-0.514959	-1.30904
	28.4076	21.2075	0.362412		36.7831	59.5295	0.284281						1	1.30718	1.00527
	37.148	20.2095	0.00345432		11.3594	59.2694	0.0246237						1	1.70121	21.0057
	24.5368	24.8815	0.716782		22.9581	58.8485	0.426646						1	1.64616	2.11148
	23.3002	23.8015	0.380047		62.6151	59.2207	0.842751						1	1.52398	4.91099
	49.9119	27.3983	0.0448804		33.3243	59.5067	0.706524						1	1.44573	15.907
	50.744	27.9992	0.0989106		53.3936	59.6643	0.549414						1	1.51666	-3.84356
	27.6062	30.1379	0.00702279		30.8311	59.4567	0.161192						1	1.64723	26.7156
	29.0227	31.9524	0.00973906		16.899	59.721	0.722985						1	0.590974	6.59308
	22.6154	35.4036	0.00872412		19.4694	60.2137	0.996639						1	-0.515372	2.13559
	21.2058	36.9466	0.00737786		42.8369	60.0804	0.0186739						1	-0.374955	3.26064
	24.6035	36.0981	0.386026		23.6154	60.174	0.108282						1	2.66181	-12.3488
	24.0769	35.3287	0.560394		59.0779	60.2867	0.992577						1	-1.9277	16.7991
	23.2997	35.8917	0.190531		33.6902	60.3447	0.661144						1	-2.54144	14.5674
	65.9872	36.8438	0.114838		40.7968	61.0052	0.825945						1	-1.90893	-24.3393
	23.4214	37.6853	0.0161877		47.9732	60.5115	0.908325						1	-2.86148	-3.41163
	16.6052	40.8711	0.603221		21.4669	60.4334	0.213926						1	-2.42542	-22.8561
	24.23	42.6447	0.0796556		26.7534	60.6724	0.253749						1	2.63527	-11.6105
	25.5287	41.9913	0.0306958		12.8933	61.22	0.00964997						1	2.76799	-13.1736
	19.1876	43.0179	0.507533		36.8173	61.1294	0.46217						1	2.91096	-12.2499
	19.9961	43.7992	0.949663		37.8369	60.692	0.044373						1	-0.208541	13.9317
	20.5769	45.5494	0.907736		19.9328	60.8095	0.968565						1	0.79722	1.72469
	56.9913	47.7059	0.263755		45.8039	61.8064	0.647797						1	-0.832118	-0.451865
	22.2416	46.916	0.969475		62.0451	61.7027	0.978827						1	0.649022	-3.43216
	27.1926	48.3832	0.609367		60.169	61.4333	0.853957						1	-0.565027	9.6449
	18.2977	49.6362	0.670172		49.5452	61.3068	0.717384						1	-0.726805	10.4221
	58.2863	51.1617	0.0368926		15.9812	61.7063	0.195091						1	-1.99831	11.2191
	30.9287	54.4857	0.0395086		27.6239	61.7371	0.92878						1	-1.92284	11.8554
	33.2919	55.8375	0.0826189		44.6429	62.438	0.833754						1	1.77244	7.91659
	60.8047	55.2363	0.216281		22.1855	61.854	0.754903						1	0.435821	16.3471
	23.8252	56.6615	0.97225		51.8366	62.3007	0.804173						1	-0.273721	42.4543
	26.4913	56.3124	0.377505		47.548	62.363	0.964168						1	2.19239	-13.2764
	48.755	58.6039	0.987409		29.142	61.6777	0.3142						1	2.21488	4.02293
	36.5927	59.3966	0.933665		35.8128	62.7584	0.91678						1	0.715948	-9.60541
	34.2147	61.5831	0.0209551		17.6696	62.5812	0.855191						1	-1.53336	-9.17382
	43.1501	60.5359	0.00451558		14.6756	62.5188	0.466931						1	-1.84705	7.33339
	45.5226	66.3538	0.971792		20.7582	62.7363	0.696249						1	1.52676	22.0438
	38.1161	66.0686	0.621852		27.7742	63.0276	0.968418						1	0.97834	1.84342
	41.4879	16.3307	0.317904		51.011	63.2104	0.909509						1	1.11484	-9.34794
	48.23	24.3635	0.0377323		25.1592	63.3269	0.951418						1	-1.15494	9.05852
	25.5701	30.6281	0.797163		19.3253	63.1098	0.384238						1	-1.79532	-2.89725
	19.7195	30.9521	0.593707		26.6878	63.1824	0.497002						1	-1.7664	-28.852
	20.5204	33.7033	0.461469		15.0415	63.473	0.0863822						1	-0.288064	-10.817
	19.5853	37.9487	0.0563556		25.7605	64.2047	0.876186						1	2.78063	8.69793
	17.9601	40.1349	0.0229934		54.2045	63.6644	0.765037						1	2.69458	45.5634
	23.5836	39.7592	0.62846		63.751	63.6203	0.390375						1	2.0762	-5.62078
	23.9167	41.0638	0.824476		17.427	61.1009	0.133595						1	2.07709	29.5092
	23.1537	40.7876	0.952322		28.1465	64.5219	0.955219						1	0.804227	-9.80674
	21.0053	42.5011	0.861232		23.5327	63.6334	0.89583						1	2.36498	18.2882
	19.3997	52.2114	0.990249		35.7236	64.553	0.978402						1	-0.938213	-28.2735
	60.8273	52.8514	0.653881		26.6222	64.8604	0.987601						1	1.4858	-30.3454
	34.9785	56.8116	0.0226396		18.6647	64.6546	0.734544						1	-1.23907	15.6439
	22.1529	57.0136	0.819199		16.3933	64.6344	0.262884						1	-1.28347	16.3038
	50.9275	58.7528	0.100104		36.6312	64.9297	0.922345						1	1.40259	-16.4336
	55.5919	58.6903	0.985804		29.2946	64.5757	0.840231						1	-1.93151	7.0968
	30.9636	60.2655	0.306582		32.0032	65.7231	0.936588						1	2.31078	25.937
	29.5203	62.5494	0.0189966		30.8722	65.4143	0.610584						1	-2.11178	-0.61081
	28.6921	63.5543	0.0945514		16.9784	65.3591	0.222795						1	-1.51714	-20.6635
	44.9519	19.3302	0.6553		29.3481	66.1335	0.963563						1	1.76367	0.82135
	47.2543	20.096	0.797858		50.7706	66.663	0.703338						1	0.112692	10.0753
	31.7795	26.2009	0.766277		53.1473	65.6564	0.679643						1	2.22652	-10.9646
	23.2867	59.0941	0.0439412		33.2524	66.0708	0.895007						1	2.19302	-2.74735
	25.1316	58.853	0.50052		39.5053	66.542	0.679905						1	-1.00199	-15.0079
	25.3479	61.1367	0.347877		17.6973	65.8923	0.817236						1	-1.16637	-39.5246
	36.477	61.0225	0.0814658		30.5899	66.6691	0.7957						1	-1.80058	-3.66815
	57.4276	24.4271	0.411671		56.3593	66.7068	0.945911						1	-1.79253	7.02345
	55.8865	24.5029	0.623607		19.6607	66.5303	0.908919						1	-2.05146	5.96095
	29.8148	26.3154	0.484449		23.5324	66.3968	0.845813						1	1.97043	19.3793
	64.2279	43.6852	0.31805		52.2418	67.0567	0.866579						1	-1.88548	-37.582
					60.4716	67.3101	0.908359						1	2.39852	-4.61798
					41.2031	67.529	0.994375						1	2.58861	3.44532
					32.4448	67.3531	0.976914						1	2.51828	-4.44742
					55.9469	67.6102	0.802912						1	1.66757	-11.3873
					47.8289	68.2595	0.793707						1	1.68244	-12.6306
					40.8348	68.7244	0.745683						1	0.804903	-10.2628
					23.3555	68.4487	0.851478						1	1.00097	-11.565
					38.9113	68.7281	0.376318						1	2.72862	25.1797
					42.7247	69.0435	0.98558						1	0.336182	4.75251
					37.5262	68.7609	0.430238						1	-0.4537	0.54215
					45.0544	68.7854	0.528525						1	0.363528	-0.06187
					49.2253	68.5713	0.85484						1	1.13686	-6.59049
					21.4768	68.9535	0.906001						1	-0.535692	13.3934
					25.2701	69.487	0.995374						1	-0.762466	-5.38352
					33.6774	69.1971	0.565809						1	-0.465968	0.366837
					24.6959	68.5574	0.983704						1	1.5655	-29.6055
					22.2031	69.6641	0.70192						1	2.11002	35.494
					35.5593	70.2679	0.811944						1	-2.07384	-28.525
					44.6666	70.2072	0.979017						1	0.770254	27.1836
					56.6063	69.6855	0.854186						1	2.09493	-4.81684
					36.7024	70.4959	0.932637						1	1.85472	-11.391
					27.6235	71.0867	0.056636						1	1.85306	-10.0606
					33.4823	70.2019	0.0252349						1	-0.224771	-2.87251
					24.1079	70.6887	0.845263						1	1.62837	12.0551
					50.7267	71.6062	0.708272						1	-1.60654	-7.72762
					55.1164	71.0084	0.750081						1	2.35767	5.3266
					54.1636	71.6043	0.358521						1	-2.13736	15.5621
					36.7803	73.1909	0.953454						1	1.71357	-10.8689
					53.9724	72.8872	0.653039						1	-2.1163	1.686
					44.3208	73.6192	0.663463						1	1.22996	0.770976
					32.8315	73.9188	0.861831						1	1.31586	1.47408
					44.2619	75.0962	0.483237						1	2.60084	-1.86908
					28.245	11.5295	0.827494						1	2.38434	-9.55693
					26.107	11.6627	0.34004						1	2.4156	24.4376
					33.2561	12.3289	0.95803						1	-0.237322	5.20541
					25.5724	13.2754	0.43819						1	1.1101	7.5731
					31.8524	12.4635	0.972205						1	1.68299	10.5441
					23.6902	12.988	0.781001						1	-0.208831	22.5553
					41.1073	13.4679	0.883434						1	0.122196	-22.4583
					44.9894	13.3141	0.814334						1	0.000147	5.18639
					47.2016	13.3901	0.462435						1	0.126261	-4.63392
					38.0681	13.51	0.886817						1	-1.30201	17.6534
					46.5078	13.8562	0.773206						1	1.57779	-19.476
					29.1655	14.0815	0.936651						1	1.65018	0.12594
					53.6015	13.9435	0.431679						1	-1.48496	-14.4718
					23.9064	14.6243	0.879044						1	1.89526	8.69311
					21.235	14.5728	0.317146						1	-1.84654	9.34243
					19.828	15.159	0.00855367						1	-1.57897	-31.2302
					45.3865	15.395	0.953776						1	-2.10296	-12.637
					46.3983	15.6144	0.944301						1	-1.34944	2.47441
					58.1089	15.418	0.263894						1	-1.41471	1.1397
					29.4165	15.5771	6.59043e-06						1	-2.06647	1.65876
					21.2131	16.4453	0.502096						1	1.2922	1.10045
					38.0661	16.2485	0.995203						1	-2.12766	2.17079
					50.4285	16.4222	0.912688						1	2.31807	21.122
					54.9896	16.4244	0.844012						1	1.18792	0.774583
					18.3523	16.5254	0.00517287						1	0.330749	9.8436
					26.0605	16.5027	0.627211						1	2.38314	58.7391
					34.1233	17.3533	0.917318						1	1.59712	9.36249
					44.8769	17.0327	0.771896						1	-0.396393	6.41739
					48.8677	17.4714	0.94132						1	0.283887	7.94566
					54.1626	17.315	0.682589						1	1.96589	-15.8168
					47.9213	17.8905	0.95531						1	0.803168	0.032113
					27.8008	17.4815	0.363858						1	2.07427	5.35412
					39.9918	17.6111	0.982412						1	2.04968	16.902
					16.9573	17.9416	0.0724452						1	1.00951	3.34783
					21.3852	18.2781	0.522319						1	-2.01157	-12.5444
					45.7813	18.3758	0.76108						1	-1.93872	-8.05041
					55.0655	18.4482	0.999714						1	-2.05439	-14.5581
					22.4163	18.8516	0.770001						1	-1.89466	6.03709
					35.4366	18.7006	0.966261						1	-1.98151	0.441307
					36.4657	18.4575	0.808938						1	2.20585	20.8284
					15.7053	19.0238	3.03106e-06						1	-2.01469	16.5883
					62.2306	18.9699	0.258294						1	1.22903	16.1545
					27.2443	19.0565	0.898802						1	0.872104	3.84443
					28.3957	19.1084	0.719691						1	0.702301	-0.546776
					25.0527	18.8113	0.94347						1	-1.69166	23.029
					33.5744	19.3675	0.717138						1	1.85448	27.6833
					39.1997	19.8381	0.893162						1	1.82132	15.0661
					57.2401	20.0388	0.988327						1	0.525954	11.3214
					29.3994	20.6152	0.996777						1	0.449924	8.49552
					40.3215	20.6895	0.653043						1	2.18426	6.09879
					25.2647	20.0399	0.939326						1	2.04885	-0.028253
					14.2387	20.8727	0.0613286						1	2.03842	-2.73987
					28.4972	21.5956	0.541371						1	-1.88516	-10.1911
					18.1172	21.4812	0.815712						1	-1.99889	1.26544
					20.1116	21.8683	0.839487						1	-1.9793	-8.79932
					13.2544	22.3174	0.083483						1	-2.10187	1.41461
					61.2774	22.1673	0.944654						1	-1.25772	-16.3406
					32.0704	22.5795	0.781216						1	0.223188	10.5781
					24.6068	22.9206	0.910728						1	-0.29983	-11.9006
					18.1539	23.4695	0.901955						1	1.5924	-21.2957
					35.2001	23.1667	0.00229365						1	1.55424	-20.9428
					60.1106	23.45	0.932288						1	0.787741	-9.72109
					19.3355	23.153	0.331087						1	0.898217	-40.6223
					16.6299	23.4175	0.766						1	-2.0225	-2.00971
					12.3826	23.8666	0.0189548						1	-2.02191	-13.4468
					28.6656	22.8176	0.860824						1	-1.17135	-28.1096
					23.2788	23.9765	0.774662						1	-2.18331	-38.4949
					19.6203	24.3729	0.850121						1	2.56292	-12.1372
					30.5558	24.8679	0.969692						1	1.98434	-13.5587
					37.2421	24.8216	0.647694						1	3.5846	-6.76184
					22.3706	25.0269	0.975722						1	1.35095	30.4843
					18.85	24.9107	0.545015						1	0.663269	6.6702
					11.3843	25.2662	8.80196e-05						1	2.52622	19.5413
					43.7225	25.3489	0.111116						2	-2.45092	-14.7623
					13.5627	26.157	0.462936						2	-1.88799	2.94487
					44.2711	26.3149	0.403019						2	-1.89654	1.51763
					14.9618	26.4289	0.943607						2	-1.94592	19.892
					20.4541	26.7222	0.972994						2	0.811589	14.1753
					66.8082	27.4897	0.560118						2	2.46862	-4.90109
					26.7033	27.7218	0.917981						2	-2.1882	1.82434
					33.742	27.7443	0.901703						2	1.39099	11.4187
					39.0946	27.7732	0.238868						2	-1.18693	16.2803
					41.9116	27.638	0.00315632						2	1.35821	-14.5886
					10.9354	27.9461	0.585759						2	2.50217	4.34234
					51.3828	28.4114	0.625293						2	2.4419	3.33942
					29.2073	28.3857	0.91918						2	2.33575	-2.37067
					34.7819	28.7659	0.751364						2	2.53149	1.5784
					27.3655	29.231	0.944332						2	2.28977	-14.1838
					14.7987	28.7495	0.777065						2	2.30051	-15.5812
					30.7479	29.2768	0.404736						2	-0.304552	-45.8118
					65.604	29.5642	0.742013						2	-1.35389	8.98073
					28.8046	29.7443	0.492501						2	2.39805	20.0307
					52.5809	29.5883	0.809587						2	2.24788	10.8896
					19.0192	29.5523	0.972395						2	2.33775	6.83204
					55.006	29.9859	0.776515						2	-2.572	-42.2037
					8.89595	30.2647	0.276015						2	1.45069	31.3491
					59.617	30.6975	0.978177						2	1.1861	-15.5095
					68.977	30.5963	0.197923						2	-2.47112	-20.4042
					25.1185	30.5267	0.870678						2	1.0858	-5.91757
					13.6424	31.1817	0.915009						2	2.66645	10.3019
					25.1751	31.7172	0.487898						2	2.4306	-20.3522
					66.5438	32.0594	0.552183						2	2.38028	-19.9872
					23.7968	32.1057	0.79913						2	-0.462727	-9.11596
					8.44387	32.2463	0.646916						2	-0.298338	-8.4249
					12.7716	32.4814	0.95221						2	-1.78735	-1.62826
					16.0851	32.4889	0.879397						2	-1.12852	2.09916
					19.6412	32.7636	0.597968						2	-1.36615	23.2031
					25.4262	34.3302	0.773269						2	2.47678	10.8953
					7.9932	33.5748	0.159666						2	2.30667	12.7824
					17.9844	33.2935	0.942727						2	0.853151	-16.3076
					14.9354	33.5592	0.994266						2	2.47294	4.45621
					70.4545	33.6556	0.053022						2	2.88135	-10.9571
					28.8962	34.0609	0.229147						2	2.82244	27.3505
					21.7833	33.9646	0.204633						2	2.51208	-1.43467
					12.6226	34.1758	0.814487						2	-1.12254	-10.7724
					12.8431	35.3975	0.592327						2	2.68344	3.23331
					8.33747	35.8238	0.537954						2	2.45553	39.3602
					22.3081	36.1928	0.988253						2	2.68463	18.8747
					15.7672	36.4386	0.935987						2	-0.205041	0.559036
					13.4	36.2356	0.816073						2	0.030747	-1.08999
					27.4058	36.8088	0.295965						2	-1.33032	-2.14228
					11.8872	36.6184	0.847271						2	-1.26268	-6.23745
					19.9438	38.0651	0.884382						2	-1.24188	-4.72622
					24.5765	38.8613	0.145856						2	-2.23246	-19.9031
					26.5393	37.2794	0.0133926						2	-2.22499	15.9316
					8.01954	39.6169	0.71465						2	1.21999	46.0936
					62.5065	39.4854	0.882931						2	1.07586	13.2736
					12.4261	39.9686	0.313523						2	0.976411	-24.5928
					11.5266	41.3365	0.0329452						2	1.67698	-2.4777
					22.0564	40.8955	0.964639						2	-3.20748	3.88084
					8.09375	40.9806	0.922275						2	0.978566	14.4785
					15.7557	41.1881	0.99001						2	-2.70675	-1.68428
					65.663	42.4066	0.438365						2	-1.34405	-16.9334
					13.7209	43.3085	0.971844						2	-1.23958	-17.0182
					10.3202	43.6924	0.997756						2	-0.46252	-10.4358
					6.9286	44.0655	0.441797						2	-2.52104	-14.5763
					67.5525	43.8726	0.966776						2	-2.41864	-11.5187
					25.5636	44.5584	0.712729						2	0.883933	1.73016
					7.61456	44.8018	0.396219						2	-1.65125	-12.1423
					12.8883	44.529	0.972584						2	-2.9994	-7.67743
					19.2374	44.7587	0.893587						2	-1.8109	12.5861
					14.3344	45.1808	0.911851						2	-2.25214	-19.3481
					19.729	45.5134	0.974949						2	-2.19726	-17.0452
					12.8254	45.7103	0.893371						2	-2.47836	14.1535
					71.1552	45.7852	0.480928						2	-2.39506	12.1951
					61.2997	46.2095	0.0072811						2	0.815115	16.7697
					7.29047	46.1047	0.916785						2	0.421051	-16.4571
					20.5536	46.4135	0.967069						2	2.55822	8.75755
					26.1922	46.9729	0.486839						2	1.10499	-23.9327
					21.9328	46.8201	0.996381						2	-2.04238	-4.18681
					10.0524	46.809	0.996483						2	-1.9933	-4.06971
					14.8727	46.9661	0.715926						2	-2.94868	7.45831
					8.43508	46.738	0.935335						2	-2.92797	4.3843
					11.8574	47.1466	0.935544						2	-3.16427	4.41278
					13.5393	47.7094	0.971744						2	3.21896	2.13477
					9.73976	48.0446	0.821347						2	-3.40451	-4.17053
					61.8895	47.8109	0.69175						2	-0.902507	-13.0475
					15.901	48.4248	0.909845						2	-0.637135	-12.4616
					14.8321	48.7894	0.893117						2	-2.70761	-15.5253
					7.44925	48.7322	0.000290476						2	-2.43646	5.95655
					25.1718	49.2048	0.938205						2	3.23688	16.984
					10.7938	49.4943	0.718368						2	-3.085	-7.26134
					12.1122	49.7791	0.208777						2	-2.63892	18.2043
					10.5428	50.0987	0.422975						2	0.302008	-24.1689
					8.0111	49.9943	0.422552						2	0.553775	-21.0353
					14.0385	51.1363	0.72194						2	-1.35966	11.314
					26.0238	50.7964	0.217237						2	2.49374	27.8799
					12.2557	51.3539	0.922286						2	1.39654	3.81772
					56.3779	52.5351	0.107389						2	2.58701	-16.5143
					19.9798	51.9983	0.454118						2	3.14043	37.4779
					23.1498	50.8467	0.408138						2	-3.37965	-4.77546
					15.6516	52.7973	0.835255						2	-3.65199	-5.73125
					23.0178	52.9445	0.887138						2	-3.21741	17.6049
					17.6821	53.0408	0.714109						2	-3.15802	-7.64873
					54.9149	53.4911	0.794097						2	-0.128715	23.7444
					56.5197	53.8339	0.276844						2	-0.235687	-2.99748
					16.1696	53.9313	0.611588						2	-3.58708	-4.17091
					13.2076	54.5987	0.896549						2	-3.4524	-2.69733
					21.8984	54.8892	0.77566						2	-2.94257	1.75739
					55.764	55.0092	0.798309						2	-3.60879	21.5994
					28.5518	56.0731	0.547145						2	-2.39689	1.68078
					32.6079	56.4929	0.871929						2	-2.49545	-2.5559
					54.77	56.9793	0.940133						2	-2.74612	2.28175
					59.1053	57.1286	0.613075						2	-3.10533	-3.86612
					11.948	57.2785	0.00210986						2	-0.434264	-8.21812
					13.8095	57.2793	0.958359						2	-0.180914	-3.02176
					19.9216	57.3564	0.970172						2	0.408972	49.5141
					12.5232	58.2305	0.17757						2	-0.529989	4.09006
					18.476	58.8706	0.369487						2	3.08012	4.91655
					13.6555	58.7018	0.959766						2	-1.39561	-7.86517
					44.2214	60.2649	0.896853						2	2.60557	68.6455
					20.6913	59.3492	0.924204						2	-0.769581	36.0583
					24.556	59.4509	0.106996						2	2.24726	1.76713
					35.4906	59.8574	0.869035						2	2.66655	-3.65702
					24.7275	60.6965	0.985727						2	2.79092	3.11419
					30.6088	60.9387	0.864063						2	2.53463	7.9816
					45.424	59.5811	0.735691						2	2.61846	-16.5672
					52.5411	61.4541	0.301553						2	0.255848	4.5692
					35.1035	61.3572	0.984238						2	-0.70516	9.85535
					20.1731	61.6063	0.989914						2	1.75582	-1.83745
					50.6147	61.476	0.0637741						2	-1.93629	-33.8683
					38.0864	62.4847	0.737113						2	-3.8288	-15.5297
					37.0766	62.8105	0.821478						2	-0.589897	28.9385
					34.7314	63.8147	0.65991						2	-3.93095	18.8651
					30.4755	63.4985	0.000809307						2	-2.69077	-9.2942
					58.9906	63.2864	0.985158						2	-2.76052	-5.4845
					21.379	64.221	0.699602						2	-0.481853	-16.7487
					61.2882	63.8226	0.884765						2	1.56753	-5.22011
					40.2411	65.6943	0.863137						2	-1.3241	-5.4213
					20.572	65.0624	0.378318						2	-1.67197	-20.0864
					26.9393	66.1385	0.85355						2	3.20458	3.92077
					62.759	65.522	0.10398						2	2.91363	15.0952
					28.2139	66.3334	0.889893						2	2.83032	15.3149
					19.1602	67.5318	0.284179						2	1.83604	-15.5159
					36.5411	68.7365	0.995109						2	-2.19148	18.3289
					35.2103	68.5866	0.962758						2	-2.17029	19.8967
					27.6323	69.4092	0.884782						2	-0.344182	1.41538
					39.5235	72.6324	0.916777						2	2.49564	18.2289
					35.5919	73.393	0.832429						2	2.55592	-5.85841
					32.2226	11.1843	0.997782						2	3.18391	-2.00415
					43.0006	12.1312	0.852356						2	0.302213	1.11201
					41.0554	11.9056	0.278268						2	-1.48302	16.2671
					27.7893	14.3952	0.952133						2	-1.0986	8.5277
					52.7738	14.8871	0.336588						2	1.41674	-2.4281
					27.2213	15.5595	0.988252						2	3.39783	-25.5778
					56.287	15.4476	0.997094						2	2.35798	5.406
					50.4217	15.063	0.998463						2	3.29172	3.25353
					57.0532	15.7263	0.00446081						2	-2.09257	-27.0543
					20.1699	16.4013	0.29317						2	-2.03266	-3.22452
					18.944	17.4442	0.0685594						2	2.07972	35.0884
					17.8277	18.1368	0.105947						2	1.78882	-7.79481
					59.6875	18.2475	0.856945						2	2.05219	-4.68615
					61.2588	18.5702	0.33777						2	-0.529172	-7.10897
					32.219	18.7669	0.988912						2	2.11247	6.42558
					19.3462	19.2681	0.671042						2	0.361027	27.4198
					43.6629	20.6248	0.814946						2	3.72444	12.4411
					17.3259	20.4174	0.934778						2	-4.00874	-9.84348
					27.9445	20.4613	0.890822						2	-4.25619	-8.64097
					19.1403	21.1303	0.732439						2	-4.88606	-2.54551
					54.1536	21.9761	0.685982						2	2.05568	-1.29833
					38.4876	21.6783	0.0605243						2	3.47844	1.15115
					15.3684	22.0575	0.595236						2	3.41861	15.3812
					42.0395	22.908	0.710486						2	3.40852	16.5268
					14.5554	23.9011	0.848757						2	0.041065	-3.27361
					30.8812	24.0666	0.393627						2	0.241079	-2.74361
					17.8152	24.7761	0.839076						2	2.79526	5.96187
					21.0143	24.349	0.757033						2	2.65362	22.8122
					13.726	25.164	0.829042						2	2.23307	5.41947
					33.8716	26.04	0.987039						2	0.049679	12.1675
					15.7689	25.6978	0.392809						2	-0.389961	-10.5794
					13.1459	26.9167	0.7274						2	-0.684069	-9.074
					53.5651	27.0282	0.892022						2	-0.533049	18.3244
					39.9696	26.88	0.0486857						2	-0.528372	16.6138
					35.8403	27.9735	0.567136						2	-3.64751	-6.93208
					36.728	28.7449	0.103804						2	-3.77635	-7.7371
					19.4504	28.663	0.250344						2	1.33085	37.7368
					67.0848	28.7272	0.987651						2	4.01802	30.7585
					48.6364	29.1768	0.00661915						2	2.61014	9.33522
					9.79553	29.0933	0.139112						2	0.401075	20.9974
					23.8866	29.5549	0.839985						2	1.9077	9.26641
					21.1751	29.5061	0.992916						2	0.405503	-3.9759
					22.0916	29.029	0.926223						2	-0.603615	-16.9278
					66.0325	30.3428	0.247994						2	2.0668	11.0247
					15.0554	30.5746	0.684652						2	0.076163	2.43114
					15.4291	30.9589	0.925818						2	-0.712015	-19.9477
					9.75164	31.8057	0.992748						2	-3.3361	-2.45432
					29.4219	32.2503	0.773825						2	-3.21221	-2.12215
					55.3363	32.5729	0.208211						2	-3.80063	-9.78253
					23.0505	32.8728	0.507438						2	2.80647	-8.77391
					29.5213	33.1779	0.463156						2	2.74024	10.4097
					13.9697	33.9254	0.788921						2	-1.08232	31.0079
					16.4268	34.2713	0.789512						2	2.84481	-15.5034
					8.74219	34.5335	0.93565						2	2.70853	-15.6799
					62.6899	34.7327	0.00663947						2	2.72651	4.78588
					28.2727	35.157	0.180584						2	0.702961	7.79948
					21.8608	36.9131	0.890024						2	2.59089	6.46266
					14.5133	37.2233	0.51442						2	-2.04084	22.5794
					15.8673	37.615	0.997802						2	-0.126536	1.9006
					7.24695	37.9646	0.420773						2	-3.63235	-21.2803
					17.1822	38.1734	0.816327						2	-3.91902	3.47577
					10.3214	38.1847	0.919133						2	-2.05842	-0.278362
					13.2804	38.41	0.952871						2	1.68307	2.93755
					11.8355	38.5925	0.963097						2	1.71089	2.06184
					15.7751	39.0964	0.925012						2	2.74326	-7.4602
					20.301	39.3207	0.862363						2	2.68543	-7.97891
					63.8608	38.9624	0.651425						2	1.93018	56.4434
					23.0329	39.9714	0.999634						2	-2.32046	10.3819
					13.7882	41.2149	0.996236						2	-2.38926	11.2493
					22.4974	42.205	0.811025						2	-2.56359	-33.6781
					24.347	41.8745	0.973515						2	-0.765422	-1.50807
					16.9906	42.9163	0.982493						2	-1.77763	0.217718
					22.2545	43.245	0.982687						2	-1.48279	1.34558
					11.1094	44.9539	0.931512						2	1.31604	1.62106
					17.3271	44.9977	0.72759						2	3.96104	28.284
					9.16392	45.6	0.963409						2	2.6562	-3.21583
					17.3167	45.9445	0.977403						2	-0.257197	-21.882
					15.8624	46.4855	0.844186						2	2.74251	25.4865
					71.8217	46.3704	0.337029						2	-0.580331	-1.71268
					19.0019	47.6176	0.806517						2	2.62899	42.8124
					8.54247	48.3614	0.472498						2	-1.99293	28.8485
					18.6576	49.5502	0.925281						2	-2.56856	23.2121
					17.9635	49.595	0.696059						2	-2.8109	-27.2633
					14.4728	49.8743	0.965512						2	-0.635844	3.30127
					21.0831	50.3781	0.180684						2	0.428887	-5.06765
					21.8722	50.8909	0.399932						2	4.46986	-0.67454
					10.4688	51.3873	0.911568						2	4.18363	-3.4929
					18.8685	51.9907	0.905718						2	3.7159	26.2283
					24.0866	52.5219	0.368777						2	3.50716	26.1275
					59.0756	52.1969	0.892517						2	3.28197	16.1668
					10.9066	52.2963	0.732257						2	-0.391548	-22.2343
					13.8317	52.8728	0.531027						2	-2.86108	-0.016729
					11.761	52.8837	0.971086						2	-1.03608	19.8813
					12.9887	53.5326	0.5586						2	-3.65819	-26.3356
					21.8639	53.8321	0.935171						2	0.119774	0.223594
					11.3974	54.6816	0.849693						2	-1.76074	8.55791
					27.619	55.1114	0.67025						2	-2.84506	-32.4113
					56.4053	56.2905	0.958344						2	2.96825	-20.1296
					20.6177	58.3451	0.941953						2	2.73061	-19.9414
					38.4382	59.741	0.077543						2	-0.750936	11.8507
					18.2633	60.6002	0.115956						2	-0.26985	15.9978
					28.665	59.9316	0.588335						2	2.79661	-7.07892
					17.7021	64.028	0.345738						2	2.24495	1.96382
					52.1264	64.3902	0.432182						2	2.18297	20.9327
					28.2317	68.3267	0.831666						2	-1.3558	10.2077
					26.2266	68.2517	0.800926						2	-3.09148	-10.3817
					32.5041	68.708	0.944046						2	-3.37782	-1.39872
					26.3561	69.6031	0.815958						2	-2.50677	22.5449
					29.7979	70.6205	0.937737						2	3.6882	-4.85428
					28.1342	70.3042	0.00412554						2	-4.83347	0.517641
					45.5997	73.0513	0.661795						2	-2.57562	-30.8899
					34.0899	74.1706	0.329723						2	2.55626	30.1301
					45.5192	74.7966	0.252262						2	-2.48561	12.6515
					46.1918	12.5167	0.613115						2	2.88708	0.555773
					48.2971	14.3543	0.644332						2	2.70113	-4.50671
					28.5059	16.1279	0.86159						2	-2.7122	1.66547
					44.6323	20.673	0.534255						2	-2.64256	-8.26558
					40.3568	22.3831	0.980929						2	-0.955269	-4.41747
					14.0597	22.4146	0.114917						2	-3.9481	-8.60937
					26.1494	25.9488	0.93698						2	-4.2331	-7.91202
					42.0593	26.165	0.294574						2	-2.93427	1.58396
					16.5826	27.049	0.859009						2	0.019821	-9.50932
					12.6671	28.6904	0.987352						2	-3.65198	-28.3196
					17.6475	28.9641	0.665591						2	3.41149	18.9105
					10.1983	30.6274	0.708108						2	2.3696	-24.8502
					65.6426	31.5222	0.595712						2	2.57172	-1.13841
					16.4412	31.5508	0.872204						2	-2.51467	-2.49688
					17.5064	32.1073	0.478549						2	-2.69585	-3.99287
					19.462	33.5589	0.769368						2	-0.734046	3.70671
					17.2461	33.966	0.960301						2	0.215542	-0.698635
					18.0115	34.6537	0.182252						2	-2.88955	-6.03747
					7.40702	35.4905	0.459752						2	-3.21282	-31.8947
					17.3307	37.2334	0.781055						2	-4.45623	6.42515
					23.0613	37.3829	0.924212						2	-1.98863	-1.14078
					9.2501	42.0041	0.714952						2	-2.1065	-0.863975
					10.2557	42.2947	0.231585						2	1.20614	17.3048
					71.8974	44.1411	0.322675						2	3.19427	17.889
					14.8014	54.1066	0.990233						2	0.113954	9.17939
					66.7341	58.4453	0.885206						2	2.94959	7.96921
					15.4157	60.399	0.273654						2	2.8167	8.74556
					31.8927	63.2552	0.590727						2	0.802378	17.4933
					42.3213	67.0829	0.805846						2	-1.89344	23.4578
					22.3908	67.9376	0.948183						2	-1.89521	24.2052
					39.432	69.5765	0.875044						2	0.463626	45.2946
					51.8407	70.9057	0.448479						2	-1.18398	14.1303
					52.3093	71.8562	0.498753						2	-0.742331	-21.7799
					71.6587	48.1305	0.627167						2	-4.06652	6.43447
					69.6956	56.682	0.317704						2	-4.597	1.36196
					68.7273	55.8115	0.781958						2	4.81505	23.8289
					66.3616	60.8581	0.675333						2	2.04684	-29.2921
					64.6863	61.6794	0.962253						2	-2.15814	-13.6134
					64.2263	61.2433	0.821692						2	-0.386098	-9.56545
					54.7117	61.5163	0.227013						2	-0.470165	-11.5123
					56.7943	61.5376	0.88007						2	0.080222	-14.5804
					55.4073	60.4125	0.00715852						2	2.81354	24.8969
					57.7595	62.8153	0.563016						2	2.68817	12.9306
					42.6428	10.69	0.469805						2	2.41116	15.2747
					42.7271	9.79546	0.991582						2	-1.31772	30.9851
					46.3041	10.142	0.770776						2	-3.16466	1.87211
					50.5894	11.4305	1.28052e-05						2	-3.33914	4.62861
					48.032	12.2451	0.829767						2	0.92548	15.9368
					49.0561	13.0774	0.683169						2	-1.13792	-22.592
					32.1336	17.0185	0.266148						2	3.83269	-15.3242
					35.9111	17.3895	0.0790649						2	4.23579	8.02806
					52.5227	16.846	0.347992						2	3.84129	0.571721
					51.459	17.4563	0.581551						2	-4.17721	-17.5063
					49.9881	18.106	0.650494						2	0.796203	0.422329
					43.7124	17.6523	0.966939						2	4.41834	14.5883
					43.5844	18.7942	0.994061						2	3.91261	4.68139
					58.3634	17.471	0.308058						2	1.85651	-23.9105
					60.7148	17.9166	0.740085						2	1.5595	-17.3508
					41.8233	18.7615	0.934709						2	-0.258793	-3.55808
					41.0564	19.2247	0.634112						2	-0.198538	-9.25
					41.2257	21.6424	0.88873						2	0.024982	-8.91295
					41.4019	20.1714	0.971934						2	-0.491842	12.6406
					49.2896	19.7569	0.211599						2	1.69488	-10.2527
					53.1374	20.7961	0.878474						2	2.54415	9.23572
					60.0993	21.5574	0.771485						2	2.45312	-1.21087
					61.1687	20.6813	0.99523						2	2.12228	-18.6039
					63.0042	21.2031	0.910327						2	-2.19466	-26.9701
					51.8314	21.1909	0.614181						2	-2.782	6.13579
					57.7295	21.9017	0.968887						2	-3.11755	13.304
					64.8301	22.5669	0.808413						2	-2.94628	13.1859
					39.2326	23.5736	0.0996561						2	-1.001	41.8725
					46.2959	22.7998	0.0096422						2	-1.60502	35.1554
					54.7684	24.0314	0.618077						2	-2.48851	3.02136
					51.9521	22.9156	0.571821						2	3.87844	15.822
					64.5118	24.037	0.739626						2	3.70876	17.0833
					65.6127	23.6983	0.372855						2	2.11093	7.87867
					65.8924	24.4511	0.218493						2	2.78025	13.9258
					40.6534	25.4294	0.975972						2	2.74909	14.0216
					28.5483	24.1927	0.814221						2	3.98438	3.96889
					53.8444	25.4029	0.992326						2	3.67632	18.0822
					52.4057	25.3498	0.467105						2	3.44825	16.8115
					59.0034	26.4204	0.969073						2	0.474372	48.1357
					68.3386	27.1932	0.151996						2	3.02563	5.30075
					67.7293	25.774	0.021633						2	1.90123	-16.5082
					38.04	25.4412	0.584394						2	-1.92308	-11.2628
					51.708	26.7665	0.316222						2	-1.90366	-10.8217
					25.2988	26.7258	0.992745						2	2.61088	5.79936
					47.663	26.4801	0.906292						2	2.48582	6.75886
					62.532	28.3537	0.972018						2	2.6777	13.0302
					30.7485	27.9658	0.318426						2	-2.67138	-23.5073
					62.2827	27.2195	0.984013						2	-0.396652	-0.048021
					56.3254	30.6745	0.872284						2	0.539384	2.92698
					58.848	28.9177	0.87608						2	0.789282	31.0501
					57.9151	29.6241	0.97144						2	-0.533627	12.0425
					57.5884	28.3852	0.968634						2	0.641642	-15.7733
					56.6618	29.1681	0.76217						2	2.67098	22.8421
					68.4667	31.7278	0.900921						2	3.65363	25.2333
					69.3072	31.1774	0.824997						2	3.39477	38.2953
					69.5876	29.2835	0.115127						2	2.84728	-7.97276
					70.0401	30.4709	0.0117777						2	2.73215	-7.62922
					62.1411	29.6619	0.725268						2	2.6262	-7.56322
					16.2901	29.2691	0.689908						2	3.24231	52.7522
					68.4411	30.4174	0.371721						2	2.75403	26.3032
					33.4744	29.2111	0.878912						2	2.16482	-2.85952
					32.9925	30.0866	0.782025						2	-1.81315	-9.86842
					69.3612	32.0552	0.538343						2	2.29362	-3.71007
					60.4308	31.6223	0.981861						2	2.31754	8.29671
					59.3076	32.0103	0.792807						2	-1.36132	-21.1039
					54.3831	32.258	0.51761						2	-0.333168	20.5142
					61.6985	32.4248	0.171834						2	-2.7742	4.11956
					67.6485	32.76	0.726012						2	-3.0433	4.9063
					69.8045	33.0171	0.892082						2	0.827929	28.9535
					60.9617	33.2886	0.186715						2	0.034077	20.3989
					70.0704	35.8629	0.875784						2	-0.97899	-27.7126
					66.9336	34.7294	0.927125						2	2.48262	-3.13903
					66.3902	35.1682	0.74608						2	-1.99333	-31.0395
					26.8366	34.6506	0.418163						2	-2.1429	22.5679
					57.7709	34.6155	0.766962						2	-2.11553	22.6998
					57.6311	35.3937	0.726264						2	-2.80169	-19.8828
					70.2676	34.5618	0.0705094						2	-2.63119	8.49004
					69.1169	35.0444	0.502401						2	-2.45195	7.84922
					67.9368	35.5147	0.866409						2	-2.56259	-0.249455
					66.9733	35.9847	0.892328						2	-2.86516	5.14016
					59.1908	38.999	0.1432						2	2.50666	-12.5808
					59.2932	36.931	0.236994						2	2.21211	2.28123
					58.4805	39.6506	0.0394055						2	1.58521	-8.36073
					65.5483	36.0252	0.819626						2	-1.73805	-26.3853
					64.9839	36.3579	0.948067						2	1.77737	18.3742
					64.3319	36.7787	0.9171						2	-2.34488	6.59158
					62.9153	37.9919	0.177647						2	-2.45316	6.87059
					63.0088	37.2628	0.99313						2	2.47197	4.54627
					71.6856	37.2402	0.88557						2	0.495535	21.7499
					60.0969	37.7425	0.0194529						2	2.79371	15.8623
					71.5879	38.3589	0.848616						2	2.90771	2.32642
					27.0818	39.1157	0.0821043						2	3.00304	15.8793
					69.4303	39.2058	0.932426						2	2.98729	13.1115
					66.0595	39.2908	0.987962						2	2.31726	-13.0229
					61.4017	40.0369	0.365662						2	2.30268	38.3311
					60.1437	40.9069	0.00739906						2	-2.14921	-19.074
					69.1992	40.3677	0.984459						2	2.1178	4.3711
					69.7083	41.2296	0.479163						2	2.23143	-14.9414
					69.1537	41.7128	0.81313						3	-0.903602	25.0967
					63.0876	40.9145	0.988923						3	-0.434946	-2.01144
					58.4056	42.4273	0.0977443						3	-1.66371	-6.86242
					58.0199	41.2928	0.00286217						3	-2.04869	12.5645
					71.8412	41.046	0.961769						3	-1.47518	30.745
					59.3529	41.912	0.201002						3	-1.88672	17.6872
					71.6008	42.2299	0.736014						3	2.02566	3.55375
					71.1745	43.6958	9.96162e-06						3	-0.992099	-13.1662
					70.3534	42.1898	0.279982						3	-0.259433	-0.738042
					64.1887	42.6054	0.736432						3	-1.80148	-24.3472
					62.2135	43.3284	0.77121						3	-2.28816	-23.5007
					63.4484	42.6461	0.882049						3	-0.075568	-18.903
					67.6067	42.9728	0.98612						3	1.96241	28.0545
					62.884	44.0008	0.471006						3	-2.05889	-7.35944
					63.7672	43.5709	0.824156						3	1.33753	8.48607
					59.5329	44.7182	0.960841						3	-1.99703	18.4756
					64.5889	43.7697	0.132071						3	2.26125	10.9213
					61.6293	44.8444	0.908716						3	2.40462	2.59148
					19.562	43.2518	0.00965109						3	-2.1026	-37.3467
					66.6691	44.6851	0.996474						3	-2.36775	18.967
					72.0024	44.8753	0.132995						3	-2.40057	-16.1003
					72.4659	45.79	0.140356						3	0.439071	10.2074
					64.7195	45.5326	0.386815						3	-0.229306	0.462704
					63.629	45.0301	0.906899						3	0.05982	18.227
					68.6724	45.3021	0.75479						3	2.33405	-6.27247
					57.7896	45.619	0.719185						3	2.34178	-15.1124
					64.6226	46.6822	0.966978						3	2.68266	5.02298
					18.6738	46.5326	0.932792						3	-0.532454	-9.87509
					61.4606	46.9631	0.944126						3	-0.435844	-7.04634
					70.7139	47.2525	0.927792						3	-2.31138	-33.3077
					57.7629	47.5859	0.347473						3	2.26926	10.3322
					65.0979	48.1962	0.965358						3	2.16863	24.178
					70.1418	48.8811	0.723224						3	2.11953	-5.1571
					71.3038	49.6195	0.879653						3	2.16952	3.2513
					71.8703	50.3492	0.335813						3	2.08912	-5.11224
					68.1278	49.3768	0.162922						3	2.50713	41.2813
					67.4896	49.9355	0.533732						3	1.5463	5.85855
					63.4802	50.493	0.788488						3	-1.62207	18.1578
					67.0839	50.7483	0.955817						3	-1.13512	-6.16072
					70.9227	50.6568	0.741906						3	0.469341	12.5669
					17.2536	51.9369	0.66998						3	-0.364197	0.545276
					20.0003	50.5728	0.776041						3	-1.18413	-8.63979
					18.7725	50.6876	0.930126						3	2.6912	9.40422
					66.6136	52.6468	0.944556						3	2.82854	4.65629
					61.2048	53.3699	0.985395						3	-0.341371	-14.4779
					58.0832	53.4022	0.0270778						3	-0.207505	6.13913
					66.1571	53.4991	0.964648						3	-0.050146	5.11914
					28.7002	53.591	0.169316						3	-1.74235	9.91448
					62.6301	53.9547	0.674592						3	-2.29669	11.9269
					58.4682	54.6154	0.930277						3	2.16045	13.6429
					13.9887	55.6866	0.753714						3	1.66426	-11.7005
					60.1669	56.9601	0.844731						3	0.630257	-4.86598
					27.23	57.9261	0.697745						3	0.376968	-21.4006
					29.4397	57.4607	0.633097						3	2.39414	4.40376
					63.5104	58.2406	0.969048						3	-2.28629	-3.03546
					15.1921	58.1163	0.865995						3	2.31161	13.4742
					49.5473	60.0803	0.00318339						3	1.33564	4.02532
					51.6488	58.7062	0.00178911						3	-1.21823	-2.61234
					50.4101	59.4116	0.0425287						3	1.03791	20.3282
					54.842	58.813	0.475899						3	-1.74329	37.3782
					66.665	59.5227	0.694631						3	-0.912904	-25.1157
					67.8825	59.0334	0.74442						3	-0.630998	-23.1042
					49.9191	58.2475	0.0890421						3	-0.481751	8.09749
					48.7091	58.975	0.121065						3	-2.83169	-0.255397
					29.1923	60.5248	0.898421						3	-3.05027	-21.4559
					39.0377	60.639	0.463537						3	-2.98899	-8.26118
					62.2855	60.8684	0.971548						3	-1.67249	8.69424
					59.0456	62.169	0.959593						3	-0.795234	41.6779
					31.8436	60.89	0.988641						3	-2.69122	-12.1145
					42.6976	62.0179	0.000445734						3	-2.50762	-7.26357
					49.3857	63.3496	0.732309						3	1.03069	-16.6985
					53.7022	62.4829	0.607897						3	2.03402	-19.3577
					54.8802	62.6206	0.148173						3	1.4132	3.11358
					32.9259	61.7317	0.842017						3	1.5147	15.3809
					44.0693	63.4793	0.262482						3	0.424195	-6.83728
					46.6448	62.4947	0.8208						3	2.57979	3.14198
					46.6207	64.0962	0.902347						3	2.62667	-13.4336
					41.6062	63.9733	0.178077						3	-2.72139	-39.192
					40.957	64.5205	0.571344						3	-2.85398	-21.7437
					42.9099	65.0639	0.879606						3	-3.0597	-26.341
					46.4393	65.8843	0.696991						3	-3.11361	-22.0561
					55.5225	65.6009	0.122376						3	-0.925699	-18.3009
					54.4132	65.6614	0.228138						3	-1.35333	-0.261942
					22.5598	65.4103	0.89786						3	1.36439	9.67845
					58.5604	65.2557	0.927998						3	-1.76762	35.879
					60.2009	66.0116	0.850559						3	-2.35792	1.66501
					34.7512	65.7462	0.841523						3	-2.32094	-0.850307
					48.58	65.8572	0.388661						3	-0.29371	-0.2552
					37.2901	67.2075	0.130104						3	-1.17189	-19.2685
					46.4839	68.2305	0.186716						3	-2.69939	-38.8422
					57.763	67.5935	0.736733						3	-1.78454	-3.95972
					29.7821	67.9087	0.303939						3	-3.06716	10.7017
					29.2147	69.3531	0.930899						3	-3.22594	-6.4897
					30.9638	70.2007	0.878941						3	-2.06059	11.3001
					31.2759	68.5582	0.864591						3	-1.09112	-13.7158
					51.9681	69.4986	0.953581						3	-1.40068	-14.214
					48.8314	70.273	0.990666						3	2.28768	2.92969
					40.1189	71.1655	0.987277						3	-1.55641	33.8482
					58.031	70.3488	0.8955						3	0.049357	-11.6251
					57.7435	71.258	0.272968						3	1.27931	2.82416
					41.1495	70.2843	0.95789						3	1.35956	18.6874
					41.3816	71.5441	0.374646						3	1.50735	17.0951
					47.3051	73.7085	0.301911						3	2.68652	15.3976
					46.7044	71.5281	0.953826						3	-2.72788	13.9105
					25.5638	70.8608	0.980744						3	-2.47449	2.92126
					47.6089	70.553	0.930433						3	-2.95727	-43.5245
					47.8766	71.6461	0.967473						3	-2.66622	4.94283
					56.1699	71.9758	0.0479261						3	-2.18058	5.89379
					26.9458	72.2635	0.0287974						3	-2.16369	4.75919
					48.5369	74.119	0.265665						3	1.156	-0.72719
					49.2712	73.0517	0.927736						3	-1.06298	-0.089383
					49.1264	74.3402	0.739975						3	-0.753385	1.49708
					31.9052	73.0906	0.178513						3	-0.46468	0.118919
					31.1978	72.097	0.259341						3	-2.4229	-1.64533
					39.6705	74.1824	0.00308498						3	-1.06524	-7.79345
					40.3648	74.0388	0.923231						3	-3.75856	-17.9148
					40.5742	73.2002	0.769459						3	-3.51019	-26.3653
					45.8331	74.25	0.00780301						3	-3.34155	-49.8903
					46.6315	74.9433	0.488175						3	-0.870409	16.7435
					49.8947	74.2551	0.12184						3	0.822746	4.40276
					41.78	74.4572	0.868945						3	-2.80336	-8.4472
					37.1251	74.745	0.696022						3	-1.29268	-12.3752
					39.2158	9.74567	0.773411						3	1.45502	6.20046
					37.8645	9.55983	0.412228						3	1.6223	-13.7938
					41.2311	9.95837	0.638212						3	2.27371	10.6006
					32.8568	9.91436	0.8872						3	1.00566	-33.6091
					35.6323	9.8255	0.91352						3	1.90588	-22.2447
					29.9473	11.4221	0.889272						3	2.23426	-14.4344
					34.2467	12.298	0.484203						3	1.49744	1.42628
					34.1622	10.8803	0.543533						3	2.49262	32.6612
					39.698	11.3905	0.656995						3	2.50581	-4.36976
					37.0238	12.0471	0.576829						3	2.60252	0.383857
					48.9901	11.5537	0.312847						3	-2.90105	-10.3954
					45.1976	11.8996	0.965616						3	-2.82666	-13.8709
					38.0536	12.0139	0.0774282						3	-2.75265	-2.15564
					35.8053	11.7523	0.02148						3	-2.98184	-23.5356
					37.1776	14.2571	0.892745						3	-1.35268	1.79969
					22.7118	13.6596	0.817465						3	-1.50261	2.12375
					43.8552	14.0514	0.942975						3	1.28845	-1.86349
					43.8147	15.0232	0.573558						3	-1.09513	2.05911
					34.2324	14.4382	0.37507						3	0.301684	0.748712
					25.8876	14.9369	0.920953						3	2.16572	-3.34157
					47.7512	15.0426	0.612489						3	-1.62034	-0.058165
					49.0941	16.0763	0.232972						3	-1.98199	-2.01006
					36.32	14.7423	0.689081						3	1.53564	28.8154
					31.9456	15.0208	0.25896						3	1.1468	6.63723
					33.0742	15.29	0.258749						3	-1.72176	-4.73201
					53.746	15.5712	0.765341						3	-1.67902	-5.05773
					42.1959	16.7157	0.733342						3	-3.93473	-22.7336
					30.9504	17.0658	0.878134						3	-3.62522	-33.2143
					38.8802	17.7669	0.786848						3	-2.87399	11.9394
					37.6346	17.8596	0.198249						3	-1.29454	15.7906
					57.0481	17.4713	0.434582						3	0.447984	7.15386
					24.9616	17.1349	0.947827						3	-1.1413	-2.19194
					57.0334	18.4706	0.333903						3	-1.92935	15.2993
					46.7148	19.0997	0.784317						3	1.85495	-0.593516
					18.3411	19.5594	0.722937						3	-1.28065	-12.04
					23.8617	19.54	0.934092						3	0.970963	5.50667
					19.8944	19.0932	0.82341						3	1.36788	7.91598
					47.6484	21.3116	0.916507						3	2.50215	-0.178393
					31.5808	20.3657	0.0967212						3	1.28899	17.0248
					33.2639	21.8198	0.187485						3	1.64944	18.1899
					27.0487	21.4892	0.822363						3	1.66594	34.6543
					26.776	20.4661	0.966426						3	2.21346	-19.5605
					22.1317	21.9815	0.841007						3	1.84581	14.4267
					42.2147	24.6104	0.730997						3	2.46838	-13.2356
					59.1503	22.732	0.647041						3	2.54025	42.704
					62.7831	23.4322	0.850061						3	2.02661	16.0794
					24.8518	24.4538	0.90962						3	0.49748	-14.3193
					33.5543	24.0891	0.769977						3	-1.31566	1.99893
					28.3436	25.4645	0.241481						3	-2.306	-8.68611
					42.7633	26.5073	0.897384						3	2.05682	15.4656
					27.7979	27.043	0.971586						3	-2.2653	-7.4636
					29.1441	26.652	0.922715						3	-1.73729	-15.2783
					30.0303	27.082	0.649997						3	1.17916	15.9167
					39.2781	25.9233	0.940016						3	1.82859	6.43353
					22.4754	27.9666	0.223149						3	3.67079	15.1158
					15.7333	28.1905	0.261137						3	-1.07168	11.4947
					19.8537	27.6395	0.634633						3	-2.23053	3.473
					22.1644	31.7414	0.468793						3	1.00525	25.3298
					21.0192	31.063	0.857606						3	-1.17508	20.233
					31.0026	32.2438	0.687206						3	2.8195	10.5049
					26.6102	31.6509	0.0186323						3	2.90228	10.7996
					27.93	32.1191	0.0148475						3	0.763112	5.5004
					27.0785	32.7701	0.263078						3	0.66675	5.5036
					21.0395	33.437	0.0159236						3	-1.73824	-16.0204
					26.7616	33.7137	0.769065						3	1.79952	14.7342
					20.8161	36.1581	0.274391						3	-0.540985	2.15012
					24.8081	35.5347	0.730386						3	2.1536	0.308882
					17.2379	35.5287	0.7786						3	1.852	-4.94275
					25.5287	36.6163	0.055984						3	-1.07166	31.0426
					23.0027	38.251	0.829405						3	1.45316	30.7451
					67.6794	36.6547	0.974563						3	1.0847	-3.02352
					18.5728	36.6901	0.907132						3	0.386499	8.08673
					18.5757	35.5256	0.6305						3	0.442949	11.6552
					19.7948	36.1372	0.3121						3	2.05507	16.7455
					20.1591	36.9138	0.275907						3	3.52445	-3.91739
					9.41431	37.3058	0.083046						3	-2.9413	-17.3135
					21.4842	39.5103	0.00474343						3	-3.1239	-23.2572
					18.6365	39.6159	0.634945						3	0.394405	-10.5601
					14.8142	40.3105	0.915064						3	-3.89396	-17.6807
					18.5061	40.8176	0.791588						3	-3.98855	-11.9338
					15.7003	44.0067	0.952976						3	2.02278	1.58779
					22.7714	44.4227	0.754697						3	-1.93416	18.8196
					65.8207	45.7906	0.946347						3	0.387353	-20.0524
					25.6095	46.215	0.432558						3	3.68951	-2.84724
					20.3882	47.6411	0.189526						3	3.42646	1.31184
					17.733	47.9356	0.466696						3	3.22993	3.50427
					23.5465	48.2953	0.781216						3	-3.04927	-3.98973
					11.2964	48.6236	0.999829						3	-0.98006	1.52605
					19.0274	48.5611	0.761169						3	0.604108	6.46966
					26.8577	49.2543	0.0794325						3	2.29021	-6.11666
					22.287	49.4372	0.674155						3	2.19017	-5.1763
					63.1188	51.2917	0.943925						3	-2.0618	-4.98958
					68.7832	50.6688	0.887253						3	2.06396	0.714649
					17.4099	50.764	0.990084						3	-2.27308	-8.908
					27.0758	52.2031	0.350379						3	0.775566	23.6877
					20.8803	52.9284	0.491351						3	0.833503	-0.753969
					24.245	53.8147	0.848858						3	0.950536	-0.372561
					24.4199	54.6783	0.803297						3	0.2176	-1.29066
					62.1561	55.7589	0.969214						3	0.280376	-2.07152
					16.4717	55.5113	0.87542						3	2.97217	1.39605
					60.4617	55.721	0.766769						3	-4.20543	-15.3435
					61.2834	56.1762	0.970773						3	-4.52299	1.1599
					54.46	55.3578	0.82668						3	2.40257	11.5961
					11.6061	55.8196	0.35093						3	3.04473	22.0076
					10.3339	57.4135	0.0067161						3	0.137661	-19.515
					26.4269	56.4853	0.899189						3	2.78105	29.1638
					25.4042	57.2058	0.941305						3	1.96147	38.8315
					63.2048	56.7891	0.991587						3	2.82719	31.176
					67.7316	57.4093	0.167135						3	3.13918	21.0932
					11.1158	57.2711	0.0440557						3	-1.5697	-8.62929
					32.2758	58.0122	0.762824						3	-2.73396	-14.0113
					60.295	59.1805	0.935009						3	2.40305	28.4247
					61.1393	58.3913	0.889447						3	2.34925	29.5097
					36.0192	58.5877	0.0054024						3	-2.10957	5.0176
					57.2534	59.0311	0.335						3	2.16752	-6.46306
					13.9564	60.3994	0.498689						3	0.484163	20.9829
[truncated: 1,818 more rows]

## Sheet: Figure 4
	Figure 4a-d
[truncated: 1,828 more rows]

## Sheet: SI Figure 1
	SI Figure 1b				SI Figure 1c
[truncated: 1,703 more rows]

[truncated: 13 more sheets: SI Figure 4, SI Figure 5, SI Figure 7, SI Figure 8, SI Figure 9, SI Figure 10, SI Figure 12, SI Figure 14, SI Figure 15, SI Figure 16, SI Figure 17, SI Figure 18, SI Figure 20]
